# Supplementary material for: Polycomb represses a gene network controlling puberty via modulation of histone demethylase Kdm6b expression
Source: Sci Rep. 2021 Jan 21;11:1996. doi: 10.1038/s41598-021-81689-4 (PMC7819995; doi:10.1038/s41598-021-81689-4)
Supplement: Supplementary file 8 — Supplementary Table S2. [file 41598_2021_81689_MOESM8_ESM.xlsx]

## Sheet: Supplementary Table 2
Supplementary Table 2: Differential Expression Analysis of RNA-seq Data
Ensembl_ID	Gene_Symbol	Fold_Change	CPM	logFC	logCPM	PValue	FDR	Module
ENSRNOG00000045772	A2m	0.183676	59.0165	0.243275	5.88305	0.0778096	1	1
ENSRNOG00000028896	A2m	0.180494	59.2067	0.239391	5.88769	0.0826291	1	1
ENSRNOG00000005935	A3galt2	0.20309	5.58922	0.266745	2.48265	0.125663	1
ENSRNOG00000000478	AA926063	-0.0638355	1.26504	-0.0892751	0.339187	0.737521	1	1
ENSRNOG00000013445	Aaas	0.0015085	3.5324	0.00217466	1.82065	1	1
ENSRNOG00000000967	Aacs	-0.0690527	17.8178	-0.0963329	4.15525	0.522437	1
ENSRNOG00000008424	Aagab	-0.033682	5.36807	-0.0477925	2.4244	0.752677	1	2
ENSRNOG00000018317	Aak1	-0.0472144	41.5885	-0.0665569	5.37811	0.632243	1
ENSRNOG00000014399	Aamp	-0.00979211	67.3975	-0.0140583	6.07462	0.922132	1
ENSRNOG00000020086	Aar2	-0.0199043	13.6295	-0.0284338	3.76867	0.854608	1
ENSRNOG00000004708	Aard	-0.202305	1.8148	-0.265803	0.859814	0.233465	1	0
ENSRNOG00000018404	Aars	-0.0228838	114.617	-0.0326422	6.84068	0.812651	1
ENSRNOG00000025808	Aars2	-0.0186084	4.28767	-0.0265996	2.10019	0.892408	1
ENSRNOG00000020658	Aarsd1	0.0177275	13.218	0.0253513	3.72443	0.877885	1
ENSRNOG00000002137	Aasdh	-0.0117237	4.76431	-0.0168153	2.25227	0.940447	1	2
ENSRNOG00000005795	Aasdhppt	-0.0443085	8.50204	-0.062548	3.08781	0.714058	1
ENSRNOG00000039494	Aass	0.0746355	1.36518	0.103847	0.449088	0.701586	1	1
ENSRNOG00000002778	Aatf	0.07604	8.22093	0.105732	3.0393	0.508394	1
ENSRNOG00000004392	Aatk	-0.057908	33.9867	-0.0812142	5.0869	0.562599	1	2
ENSRNOG00000002636	Abat	-0.141301	46.0061	-0.19068	5.52375	0.169951	1
ENSRNOG00000018126	Abca1	0.0734166	118.075	0.10221	6.88356	0.452533	1	1
ENSRNOG00000039656	Abca17	-1.30216	8.7229	-1.20299	3.12481	8.81949e-14	1.64742e-11	3
ENSRNOG00000014268	Abca2	-0.0568101	72.4505	-0.0797162	6.17892	0.561449	1	2
ENSRNOG00000050057	Abca3	-0.0344692	26.0923	-0.0488907	4.70555	0.734522	1
ENSRNOG00000004378	Abca5	0.0336558	22.4915	0.0477558	4.49131	0.74157	1
ENSRNOG00000012939	Abca7	-0.0807448	4.62174	-0.112026	2.20844	0.541694	1	2
ENSRNOG00000004147	Abca8	0.057703	17.1546	0.0809346	4.10052	0.588897	1	1
ENSRNOG00000004040	Abca8	0.00591507	3.04156	0.0085085	1.60481	0.971748	1	2
ENSRNOG00000059326	Abca9	-0.0096618	1.25047	-0.0138721	0.322472	1	1	4
ENSRNOG00000017993	Abcb10	-0.194001	11.8459	-0.255804	3.56632	0.0923596	1	2
ENSRNOG00000008012	Abcb4	0.0513218	12.3922	0.0722043	3.63136	0.654034	1
ENSRNOG00000018697	Abcb6	-0.0477806	23.403	-0.0673367	4.54862	0.639789	1
ENSRNOG00000002790	Abcb7	-0.139124	4.70643	-0.187924	2.23463	0.29121	1
ENSRNOG00000008557	Abcb8	0.0538537	13.0101	0.0756746	3.70155	0.630581	1
ENSRNOG00000001082	Abcb9	0.0242627	4.84229	0.0345857	2.27569	0.883034	1
ENSRNOG00000022305	Abcc1	0.0850864	20.8736	0.11781	4.3836	0.422483	1
ENSRNOG00000018863	Abcc10	-0.13737	5.99837	-0.185702	2.58457	0.275972	1	2
ENSRNOG00000002948	Abcc3	0.00819606	1.95583	0.0117762	0.967782	1	1	3
ENSRNOG00000010064	Abcc4	-0.0346296	6.58612	-0.0491143	2.71943	0.789867	1
ENSRNOG00000029178	Abcc5	0.0293008	39.8059	0.0416646	5.31491	0.769342	1
ENSRNOG00000021130	Abcc8	-0.121316	4.79326	-0.165193	2.26101	0.360052	1
ENSRNOG00000036960	Abcc9	-0.0853405	4.50884	-0.118148	2.17276	0.498988	1
ENSRNOG00000056524	Abcd1	-0.0787855	3.32903	-0.109408	1.7351	0.59702	1
ENSRNOG00000015538	Abcd2	0.0084759	4.54722	0.0121766	2.18499	0.97939	1
ENSRNOG00000011929	Abcd3	0.101783	35.4053	0.13984	5.14589	0.322321	1
ENSRNOG00000011964	Abcd4	-0.0440421	1.2993	-0.0621798	0.377731	0.844178	1	9
ENSRNOG00000018345	Abce1	0.0825354	46.8273	0.114414	5.54928	0.410007	1
ENSRNOG00000000799	Abcf1	-0.0360012	33.7541	-0.0510256	5.07699	0.723072	1
ENSRNOG00000010609	Abcf2	-0.0124559	23.5296	-0.0178591	4.55641	0.913208	1
ENSRNOG00000001710	Abcf3	-0.008475	33.8581	-0.0121753	5.08143	0.934649	1
ENSRNOG00000001158	Abcg1	0.0125914	32.7107	0.0180522	5.03169	0.89721	1
ENSRNOG00000007041	Abcg2	0.132619	1.04656	0.179663	0.0656617	0.59472	1
ENSRNOG00000030216	Abcg3l1	0.226186	2.11553	0.294178	1.08102	0.225671	1	0
ENSRNOG00000039890	Abcg3l3	0.481237	2.14711	0.566802	1.10239	0.0138908	0.399935	6
ENSRNOG00000008862	Abcg4	-0.0270116	2.89894	-0.0384525	1.53553	0.883454	1	2
ENSRNOG00000025689	Abhd1	0.029784	26.6912	0.0423418	4.73829	0.765369	1
ENSRNOG00000043107	Abhd10	0.206092	3.84655	0.27034	1.94357	0.137438	1	9
ENSRNOG00000054334	Abhd10	0.150479	3.69559	0.202234	1.8858	0.283818	1
ENSRNOG00000018910	Abhd11	0.032123	3.63943	0.0456149	1.86371	0.828867	1	8
ENSRNOG00000036934	Abhd12	-0.0114609	34.2433	-0.0164405	5.09775	0.908907	1
ENSRNOG00000014598	Abhd13	-0.100381	17.7967	-0.138003	4.15354	0.349029	1
ENSRNOG00000011936	Abhd14a	0.0580097	2.2	0.0813529	1.1375	0.752039	1	9
ENSRNOG00000012073	Abhd14b	0.139669	6.29603	0.188615	2.65444	0.267519	1
ENSRNOG00000015002	Abhd15	-0.0804982	1.01997	-0.111697	0.0285203	0.755738	1
ENSRNOG00000056637	Abhd16a	-0.0220243	15.2186	-0.0314294	3.92776	0.834664	1
ENSRNOG00000018212	Abhd17a	-0.0170279	14.3966	-0.0243592	3.84766	0.88323	1
ENSRNOG00000012514	Abhd17b	-0.0329845	21.1445	-0.0468185	4.40221	0.759591	1
ENSRNOG00000012683	Abhd17c	-0.112707	5.62612	-0.154074	2.49214	0.373645	1
ENSRNOG00000017120	Abhd2	0.0239498	17.6952	0.034145	4.14528	0.817938	1
ENSRNOG00000029370	Abhd3	0.148885	35.1138	0.200235	5.13397	0.156838	1
ENSRNOG00000009244	Abhd4	0.109208	22.998	0.14953	4.52344	0.305062	1
ENSRNOG00000000221	Abhd5	0.095071	10.2501	0.131024	3.35756	0.391127	1	1
ENSRNOG00000008167	Abhd6	-0.0761628	5.36426	-0.105896	2.42338	0.557503	1
ENSRNOG00000000054	Abhd8	-0.0373487	47.8495	-0.0529009	5.58043	0.704573	1
ENSRNOG00000031325	Abi1	0.0383478	38.8971	0.0542898	5.28159	0.698138	1
ENSRNOG00000017707	Abi2	0.0993135	29.2858	0.136603	4.87213	0.339156	1
ENSRNOG00000001627	Abi3bp	0.272344	1.96801	0.347489	0.97674	0.125666	1	6
ENSRNOG00000047356	Abl1	0.0173449	45.7389	0.0248089	5.51535	0.861482	1
ENSRNOG00000009371	Abl1	0.0117294	31.2467	0.0168234	4.96563	0.909525	1
ENSRNOG00000004305	Abl2	-0.0171839	15.356	-0.0245805	3.94073	0.879447	1
ENSRNOG00000046333	Ablim1	0.0224549	8.19017	0.0320372	3.03389	0.887248	1
ENSRNOG00000007882	Ablim2	0.0321827	14.3963	0.0456984	3.84763	0.76777	1
ENSRNOG00000019365	Ablim3	-0.093438	5.27954	-0.128871	2.40041	0.478085	1
ENSRNOG00000046958	Abo	-0.130571	1.10601	-0.177052	0.14537	0.559071	1
ENSRNOG00000056837	Abr	-0.0627227	80.8383	-0.0877651	6.33697	0.524251	1
ENSRNOG00000051450	Abracl	0.120756	1.80747	0.164472	0.853974	0.49621	1
ENSRNOG00000017585	Abt1	0.0511015	5.56411	0.0719019	2.47615	0.660778	1
ENSRNOG00000015762	Abtb1	0.0165194	4.63602	0.0236378	2.21289	0.919005	1
ENSRNOG00000008510	Abtb2	0.0135553	7.00786	0.0194248	2.80897	0.884759	1	1
ENSRNOG00000032908	Acaa1b	-0.124537	4.24592	-0.169331	2.08608	0.353018	1	10
ENSRNOG00000013766	Acaa2	0.135107	6.6815	0.182828	2.74017	0.274457	1	1
ENSRNOG00000034013	Acaca	0.00154282	36.8916	0.00222411	5.20522	0.990333	1
ENSRNOG00000000658	Acacb	0.125926	4.3462	0.171112	2.11976	0.361855	1	0
ENSRNOG00000037815	Acad10	0.337276	2.93698	0.419298	1.55433	0.0403267	0.777744	5
ENSRNOG00000010940	Acad11	-0.0840999	3.90296	-0.116498	1.96457	0.558545	1
ENSRNOG00000014178	Acad9	0.0322474	14.8715	0.0457888	3.89448	0.775847	1
ENSRNOG00000012966	Acadl	-0.0845967	4.91278	-0.117159	2.29654	0.512302	1
ENSRNOG00000009845	Acadm	0.0913394	8.2642	0.1261	3.04687	0.42361	1
ENSRNOG00000001177	Acads	0.080187	3.56432	0.111281	1.83363	0.59396	1	5
ENSRNOG00000020624	Acadsb	0.136446	22.4075	0.184529	4.48591	0.203255	1
ENSRNOG00000018114	Acadvl	-0.00489338	25.471	-0.00704244	4.67079	0.966984	1
ENSRNOG00000028992	Acan	-0.0991339	6.08019	-0.136367	2.60412	0.450637	1	1
ENSRNOG00000001730	Acap2	0.106107	27.7046	0.145491	4.79205	0.309456	1
ENSRNOG00000022307	Acap3	0.00650424	26.2579	0.00935325	4.71468	0.9467	1
ENSRNOG00000007862	Acat1	0.0302975	16.7287	0.0430609	4.06425	0.774336	1
ENSRNOG00000019189	Acat2	-0.153682	9.20051	-0.206246	3.20171	0.189702	1
ENSRNOG00000013975	Acat2l1	0.0494472	20.677	0.0696295	4.36995	0.632316	1
ENSRNOG00000003185	Acbd3	0.00740616	13.1126	0.0106455	3.71288	0.951386	1
ENSRNOG00000003108	Acbd4	-0.103209	5.98309	-0.141706	2.58089	0.398571	1	2
ENSRNOG00000017642	Acbd5	-0.042164	13.2608	-0.0595823	3.72909	0.697965	1
ENSRNOG00000003550	Acbd6	-0.0099767	12.6684	-0.014322	3.66316	0.940177	1
ENSRNOG00000038973	Acd	0.0275757	6.27214	0.0392447	2.64896	0.811969	1
ENSRNOG00000031665	Ace2	0.205574	1.66213	0.26972	0.733034	0.319339	1	6
ENSRNOG00000007467	Ace3	-0.145636	4.87298	-0.196148	2.2848	0.272326	1
ENSRNOG00000007637	Acer2	0.0628487	1.81724	0.0879363	0.861746	0.795829	1	2
ENSRNOG00000036866	Acer3	0.196759	10.8272	0.259133	3.43659	0.0923909	1
ENSRNOG00000050841	Ache	-0.0107337	32.1796	-0.015403	5.00807	0.914685	1
ENSRNOG00000013533	Acin1	-0.00162262	58.3125	-0.00233905	5.86573	0.990517	1
ENSRNOG00000019622	Ackr3	-0.00822091	8.99551	-0.0118118	3.16921	0.976747	1	1
ENSRNOG00000016924	Acly	-0.0253037	98.4444	-0.0360514	6.62124	0.792842	1
ENSRNOG00000005849	Aco1	0.0207408	14.3949	0.0296166	3.84748	0.849687	1
ENSRNOG00000024128	Aco2	0.0105259	118.918	0.0151063	6.89383	0.913463	1
ENSRNOG00000055221	Acot1	0.00962904	4.6123	0.0138253	2.20549	0.959251	1
ENSRNOG00000007837	Acot11	0.0553364	2.91936	0.0777029	1.54565	0.770191	1	10
ENSRNOG00000018415	Acot13	-0.0281305	2.18413	-0.0400234	1.12706	0.8564	1	5
ENSRNOG00000010134	Acot2	-0.00872826	5.8152	-0.0125376	2.53983	0.966273	1
ENSRNOG00000053460	Acot3	0.068814	1.12583	0.0960107	0.170987	0.772169	1
ENSRNOG00000010580	Acot7	-0.0574429	48.0337	-0.0805798	5.58598	0.563237	1
ENSRNOG00000015187	Acot8	0.115046	7.86659	0.157103	2.97574	0.342725	1
ENSRNOG00000003782	Acot9	0.181529	10.5808	0.240655	3.40338	0.123641	1
ENSRNOG00000008755	Acox1	0.00513555	59.3713	0.00739007	5.89169	0.957517	1
ENSRNOG00000008474	Acox3	0.0787575	6.61155	0.109371	2.72499	0.518947	1
ENSRNOG00000005260	Acp1	0.03289	16.4127	0.0466866	4.03674	0.761233	1
ENSRNOG00000013594	Acp2	0.0290324	10.5873	0.0412884	3.40426	0.811065	1
ENSRNOG00000017494	Acp6	-0.0777781	3.83206	-0.10806	1.93812	0.593264	1	1
ENSRNOG00000021659	Acpt	0.000988406	1.48096	0.00142526	0.566534	1	1	4
ENSRNOG00000017399	Acrbp	-0.142295	1.38195	-0.191935	0.466703	0.528882	1	9
ENSRNOG00000011381	Acsbg1	0.0117844	57.8376	0.0169019	5.85394	0.906723	1
ENSRNOG00000003330	Acsf2	-0.298822	6.21099	-0.377203	2.63482	0.0228958	0.562011	3
ENSRNOG00000015077	Acsf3	0.147127	4.09792	0.198025	2.03489	0.271732	1	5
ENSRNOG00000010633	Acsl1	0.0759084	18.3896	0.105555	4.20082	0.473396	1
ENSRNOG00000014718	Acsl3	0.0388088	68.5008	0.0549302	6.09805	0.690161	1
ENSRNOG00000019180	Acsl4	0.0150262	59.1713	0.021517	5.88682	0.875332	1
ENSRNOG00000016265	Acsl5	0.0714777	11.2417	0.0996018	3.49078	0.519004	1
ENSRNOG00000026745	Acsl6	0.0476318	49.6754	0.0671318	5.63446	0.634265	1
ENSRNOG00000032246	Acsm3	-0.0622454	1.6574	-0.0871171	0.728924	0.740111	1	5
ENSRNOG00000007102	Acss1	0.0941101	9.72203	0.129758	3.28126	0.431145	1	10
ENSRNOG00000018755	Acss2	0.0405519	16.5471	0.0573489	4.0485	0.710558	1
ENSRNOG00000004448	Acss3	0.182909	4.26782	0.242339	2.0935	0.209928	1	6
ENSRNOG00000017786	Acta1	0.0946952	3.21251	0.130529	1.6837	0.563393	1	2
ENSRNOG00000034254	Actb	0.0149509	431.202	0.02141	8.75222	0.874262	1
ENSRNOG00000036701	Actg1	0.0430593	252.823	0.0608212	7.98198	0.653357	1
ENSRNOG00000011553	Actl6a	0.0417404	9.62873	0.0589959	3.26735	0.711446	1
ENSRNOG00000001408	Actl6b	-0.020521	11.9987	-0.0293058	3.58481	0.857193	1
ENSRNOG00000056756	Actn1	-0.00818318	42.1577	-0.0117578	5.39773	0.938292	1
ENSRNOG00000017833	Actn2	-0.132467	3.19304	-0.179469	1.67493	0.356997	1	2
ENSRNOG00000020433	Actn4	-0.0359948	54.999	-0.0510167	5.78133	0.716193	1
ENSRNOG00000007504	Actr10	-0.0544859	26.7442	-0.0765399	4.74116	0.59725	1
ENSRNOG00000019725	Actr1a	0.0529429	77.9085	0.0744271	6.28371	0.588472	1
ENSRNOG00000016789	Actr1b	-0.0431654	95.0169	-0.0609679	6.57011	0.657498	1
ENSRNOG00000004959	Actr2	-0.0608162	37.2547	-0.0851747	5.21935	0.545424	1
ENSRNOG00000003206	Actr3	0.0199753	66.9314	0.0285342	6.06461	0.836233	1
ENSRNOG00000031855	Actr3b	-0.170471	2.73702	-0.227089	1.4526	0.282672	1	0
ENSRNOG00000023989	Actr5	-0.0166234	3.16431	-0.0237853	1.66189	0.945169	1
ENSRNOG00000007875	Actr6	-0.0112499	10.022	-0.0161396	3.3251	0.936806	1
ENSRNOG00000015280	Actr8	-0.0164848	15.6812	-0.0235886	3.97097	0.878367	1
ENSRNOG00000005033	Acvr1	-0.0794918	3.78152	-0.110352	1.91897	0.590024	1	9
ENSRNOG00000006934	Acvr1b	0.0968241	26.7854	0.133332	4.74337	0.354769	1
ENSRNOG00000004828	Acvr1c	0.162208	5.18754	0.216868	2.37505	0.217771	1	8
ENSRNOG00000005334	Acvr2a	-0.0324543	14.6355	-0.0460779	3.8714	0.766475	1
ENSRNOG00000014477	Acvr2b	-0.340885	1.54051	-0.423186	0.62341	0.103149	1	7
ENSRNOG00000028713	Acvrl1	0.138539	1.36145	0.187184	0.445145	0.566781	1	2
ENSRNOG00000011189	Acy1	0.196397	8.58275	0.258696	3.10144	0.107121	1
ENSRNOG00000006744	Acyp1	0.382367	1.42622	0.467141	0.512202	0.072033	0.999884	6
ENSRNOG00000042419	Acyp2	0.234	6.53552	0.303343	2.7083	0.0709837	0.995657
ENSRNOG00000010265	Ada	0.247239	1.80469	0.318739	0.85175	0.192728	1	5
ENSRNOG00000054257	Adam10	0.00112649	25.8426	0.00162426	4.69168	1	1
ENSRNOG00000002753	Adam11	-0.133685	7.86923	-0.18102	2.97622	0.254257	1	2
ENSRNOG00000020590	Adam15	0.0761925	12.3427	0.105936	3.62559	0.496345	1
ENSRNOG00000060694	Adam17	0.0974492	21.9058	0.134154	4.45324	0.345805	1	1
ENSRNOG00000042980	Adam19	-0.101987	4.92321	-0.140107	2.2996	0.437882	1
ENSRNOG00000042478	Adam22	0.00202462	22.9276	0.00291796	4.51901	0.992204	1
ENSRNOG00000012424	Adam23	-0.00860711	28.3773	-0.0123643	4.82666	0.93052	1
ENSRNOG00000038275	Adam4	0.101307	1.83586	0.139217	0.87646	0.605746	1
ENSRNOG00000017897	Adam8	-0.0883083	2.17674	-0.122087	1.12217	0.585387	1	11
ENSRNOG00000017231	Adam9	0.100837	26.1292	0.138601	4.70759	0.332337	1
ENSRNOG00000001607	Adamts1	0.156182	62.4478	0.209368	5.96458	0.128279	1	1
ENSRNOG00000008857	Adamts10	0.104066	6.42043	0.142827	2.68267	0.403053	1
ENSRNOG00000018865	Adamts12	0.195657	5.27624	0.257803	2.39951	0.14813	1	8
ENSRNOG00000009892	Adamts15	0.0218185	3.82146	0.0311389	1.93412	0.881904	1
ENSRNOG00000037080	Adamts17	0.0964934	1.33621	0.132897	0.418151	0.651295	1	10
ENSRNOG00000019577	Adamts19	-0.124463	1.11754	-0.169236	0.160324	0.610783	1	2
ENSRNOG00000061484	Adamts2	0.228943	2.92301	0.297418	1.54745	0.153136	1	5
ENSRNOG00000033397	Adamts20	0.00255347	2.78736	0.00367918	1.4789	1	1
ENSRNOG00000027463	Adamts3	-0.00866732	4.95211	-0.0124504	2.30804	0.980688	1	8
ENSRNOG00000003538	Adamts4	-0.113431	30.9481	-0.155012	4.95178	0.278203	1	1
ENSRNOG00000057794	Adamts5	0.0447927	2.45315	0.0632168	1.29464	0.835001	1	0
ENSRNOG00000012655	Adamts6	0.0495212	1.52692	0.0697314	0.610624	0.860352	1	1
ENSRNOG00000028036	Adamts7	0.00663814	6.09479	0.00954516	2.60758	0.983802	1
ENSRNOG00000005574	Adamts8	-0.253289	1.65897	-0.325719	0.730291	0.201634	1	1
ENSRNOG00000023257	Adamts9	0.114828	63.7484	0.156821	5.99432	0.256937	1
ENSRNOG00000006956	Adamtsl1	0.0143911	11.7833	0.0206139	3.55867	0.881587	1
ENSRNOG00000027742	Adamtsl2	0.102651	3.85502	0.140976	1.94674	0.478859	1
ENSRNOG00000010840	Adamtsl3	-0.0818996	3.07738	-0.113567	1.6217	0.551232	1	0
ENSRNOG00000049385	Adamtsl4	0.0133204	4.04718	0.0190904	2.01692	0.931928	1
ENSRNOG00000054033	Adap1	-0.0433979	17.5161	-0.0612895	4.13061	0.67423	1
ENSRNOG00000020744	Adar	-0.0271284	64.0766	-0.0386165	6.00173	0.780392	1
ENSRNOG00000001227	Adarb1	-0.00573132	37.2797	-0.00824494	5.22032	0.958504	1
ENSRNOG00000030775	Adarb2	-0.168045	3.11655	-0.224095	1.63995	0.281935	1	2
ENSRNOG00000019434	Adat1	-0.0435408	1.52926	-0.061487	0.612837	0.815126	1
ENSRNOG00000012685	Adck1	0.0322393	2.41673	0.0457775	1.27305	0.866251	1	2
ENSRNOG00000010005	Adck2	-0.102406	4.08647	-0.140656	2.03085	0.448132	1
ENSRNOG00000043201	Adck3	-0.00677421	3.11201	-0.00974017	1.63785	0.972237	1
ENSRNOG00000020848	Adck4	0.0626627	16.8993	0.0876837	4.07889	0.552995	1
ENSRNOG00000030334	Adck5	-0.0454204	5.48948	-0.0640833	2.45667	0.739699	1
ENSRNOG00000059479	Adcy1	-0.186774	4.12153	-0.247045	2.04318	0.180131	1	2
ENSRNOG00000032150	Adcy2	0.0401823	32.1886	0.0568364	5.00848	0.69106	1
ENSRNOG00000003999	Adcy3	0.0165897	23.6005	0.0237375	4.56074	0.875558	1
ENSRNOG00000020401	Adcy4	0.166769	2.16311	0.222519	1.11311	0.312406	1	9
ENSRNOG00000002229	Adcy5	-0.101679	29.6067	-0.139704	4.88785	0.323624	1	2
ENSRNOG00000054757	Adcy6	-0.00994054	24.2515	-0.0142704	4.6	0.922906	1
ENSRNOG00000014776	Adcy7	-0.05748	6.14676	-0.0806304	2.61983	0.643059	1
ENSRNOG00000004890	Adcy8	-0.0988039	8.68693	-0.135934	3.11885	0.393151	1
ENSRNOG00000049768	Adcy9	-0.103342	5.31913	-0.141881	2.41119	0.413581	1	2
ENSRNOG00000049882	Adcyap1	-0.0355248	17.7791	-0.050362	4.15211	0.736207	1
ENSRNOG00000012098	Adcyap1r1	0.0906294	66.4986	0.125161	6.05525	0.364684	1
ENSRNOG00000013039	Add1	0.0609312	79.4049	0.0853312	6.31116	0.534923	1
ENSRNOG00000015903	Add2	-0.0521428	19.1404	-0.0733305	4.25855	0.618119	1
ENSRNOG00000012820	Add3	0.0803345	79.8629	0.111478	6.31945	0.417743	1
ENSRNOG00000042741	Adgb	0.298554	6.64847	0.376906	2.73302	0.0253364	0.596124	10
ENSRNOG00000012991	Adgra2	-0.0680694	2.48829	-0.0950053	1.31515	0.62226	1	3
ENSRNOG00000004279	Adgra3	0.110984	10.7214	0.151838	3.42242	0.324553	1
ENSRNOG00000029450	Adgrb1	-0.108518	45.9167	-0.148632	5.52095	0.284755	1
ENSRNOG00000014375	Adgrb2	-0.00717046	59.6161	-0.0103079	5.89763	0.940473	1
ENSRNOG00000012045	Adgrb3	0.0281945	37.7144	0.0401133	5.23704	0.7797	1
ENSRNOG00000046254	Adgre1	-0.214908	30.888	-0.280847	4.94898	0.0458315	0.819555	4
ENSRNOG00000004489	Adgre5	0.0524359	5.07623	0.0737323	2.34376	0.687548	1
ENSRNOG00000011154	Adgrf5	-0.121017	9.437	-0.164809	3.23833	0.301915	1
ENSRNOG00000014963	Adgrg1	0.0062333	106.471	0.00896484	6.73432	0.947183	1
ENSRNOG00000032472	Adgrg2	-0.0415883	1.79259	-0.0587851	0.842048	0.754206	1	5
ENSRNOG00000014896	Adgrg3	0.0402019	1.50409	0.0568635	0.58889	0.811549	1	1
ENSRNOG00000011411	Adgrg6	0.420333	4.11029	0.50623	2.03924	0.00606694	0.215609	4
ENSRNOG00000029134	Adgrl1	-0.0813348	56.405	-0.112813	5.81775	0.415112	1	2
ENSRNOG00000032660	Adgrl2	-0.0926656	21.2384	-0.127852	4.4086	0.379944	1
ENSRNOG00000030149	Adgrl3	-0.0472079	54.4859	-0.0665478	5.76781	0.631999	1
ENSRNOG00000033940	Adgrl4	0.150709	6.5706	0.202524	2.71602	0.228827	1
ENSRNOG00000016306	Adgrv1	0.0974573	51.6307	0.134165	5.69016	0.33352	1
ENSRNOG00000046357	Adh4	0.00123137	11.3438	0.00177539	3.50383	1	1
ENSRNOG00000007069	Adhfe1	-0.131846	4.13555	-0.178678	2.04808	0.342671	1
ENSRNOG00000008950	Adi1	0.0866489	4.22383	0.119886	2.07855	0.528301	1
ENSRNOG00000001821	Adipoq	-0.0589163	1.51884	-0.0825886	0.60297	0.858542	1	4
ENSRNOG00000004143	Adipor1	0.0646483	33.9983	0.0903769	5.08739	0.520935	1
ENSRNOG00000007990	Adipor2	-0.0352305	17.1603	-0.049952	4.101	0.744872	1
ENSRNOG00000012325	Adk	0.0178195	8.37608	0.0254818	3.06628	0.889212	1
ENSRNOG00000027030	Adm	-0.517386	4.88836	-0.601588	2.28935	0.000684915	0.0336245	7
ENSRNOG00000010975	Adnp	-0.00011052	46.0893	-0.000159438	5.52636	1	1
ENSRNOG00000053370	Adnp2	0.0221973	10.637	0.0316737	3.41102	0.840924	1
ENSRNOG00000003442	Adora1	0.0492649	11.7369	0.0693789	3.55298	0.662723	1
ENSRNOG00000001302	Adora2a	-0.265907	2.29712	-0.340171	1.19982	0.12374	1	1
ENSRNOG00000002922	Adora2b	-0.0389854	1.194	-0.0551754	0.255806	0.889546	1
ENSRNOG00000026178	Adpgk	0.0875668	9.39672	0.121104	3.23216	0.458332	1
ENSRNOG00000027260	Adprh	-0.0235327	11.8862	-0.0335572	3.57122	0.829281	1
ENSRNOG00000019504	Adprhl1	0.025502	1.68029	0.0363304	0.748707	0.912487	1	1
ENSRNOG00000010849	Adprhl2	0.0481934	11.2225	0.0679049	3.48832	0.666943	1
ENSRNOG00000003397	Adprm	0.0724864	6.83453	0.100959	2.77284	0.555187	1
ENSRNOG00000009522	Adra1a	-0.21941	1.75452	-0.286183	0.811079	0.223035	1	3
ENSRNOG00000060087	Adra1b	-0.109001	1.639	-0.14926	0.712818	0.615576	1
ENSRNOG00000047545	Adra2a	0.0683741	3.62288	0.0954169	1.85714	0.619622	1
ENSRNOG00000009299	Adra2c	-0.542281	2.24044	-0.625066	1.16378	0.00347935	0.136649	3
ENSRNOG00000018985	Adrbk1	0.0872136	31.7707	0.120635	4.98962	0.394656	1
ENSRNOG00000059456	Adrbk2	0.0853899	9.28406	0.118213	3.21476	0.461829	1
ENSRNOG00000055984	Adrm1	-0.0453159	21.0193	-0.063939	4.39364	0.667818	1
ENSRNOG00000018655	Adsl	-0.00255471	14.105	-0.00368096	3.81814	0.985431	1
ENSRNOG00000004481	Adss	0.095962	55.4693	0.132198	5.79362	0.338522	1
ENSRNOG00000013720	Aebp1	0.468365	24.538	0.554211	4.61695	0.000121626	0.00722073	6
ENSRNOG00000008929	Aebp2	-0.0657251	8.6322	-0.0918354	3.10973	0.57677	1
ENSRNOG00000018421	Aen	-0.128037	13.5991	-0.173815	3.76544	0.250656	1
ENSRNOG00000052025	Aes	-0.0294703	48.495	-0.0419023	5.59976	0.764785	1
ENSRNOG00000060665	Afap1	0.0234809	5.69603	0.0334842	2.50996	0.880552	1	2
ENSRNOG00000019403	Afap1l1	0.0964939	2.01587	0.132898	1.0114	0.529844	1	1
ENSRNOG00000017164	Afap1l2	-0.236042	2.59959	-0.305728	1.37828	0.140241	1	3
ENSRNOG00000002232	Aff1	0.00902857	7.19021	0.012967	2.84603	0.943677	1
ENSRNOG00000052572	Aff2	0.0575637	9.95521	0.0807446	3.31545	0.622904	1	5
ENSRNOG00000018830	Aff3	-0.186504	10.2037	-0.246718	3.35101	0.112561	1
ENSRNOG00000006965	Aff4	0.00140681	186.393	0.00202817	7.5422	0.988548	1
ENSRNOG00000026994	Afg3l1	0.129102	10.2665	0.175176	3.35987	0.259601	1
ENSRNOG00000017965	Afg3l2	0.0556536	35.5272	0.0781365	5.15085	0.577869	1
ENSRNOG00000050205	Afmid	-0.062818	3.07655	-0.0878946	1.62131	0.698837	1	2
ENSRNOG00000005411	Aftph	0.0527474	33.7702	0.0741594	5.07768	0.599359	1
ENSRNOG00000000108	Aga	0.223631	6.76428	0.291169	2.75794	0.0759698	1
ENSRNOG00000019476	Agap1	-0.0645258	38.9183	-0.0902109	5.28238	0.519741	1
ENSRNOG00000025584	Agap2	-0.0464002	58.2494	-0.0654347	5.86417	0.637524	1
ENSRNOG00000012764	Agap3	-0.0702687	38.5718	-0.0979731	5.26947	0.485927	1
ENSRNOG00000008467	Agbl2	-0.0558454	1.62718	-0.0783987	0.702374	0.779	1
ENSRNOG00000010397	Agbl3	0.159467	6.52591	0.213462	2.70618	0.204489	1
ENSRNOG00000008612	Agbl5	0.173121	5.31395	0.230352	2.40978	0.177593	1
ENSRNOG00000000439	Ager	0.0439721	2.20702	0.0620832	1.1421	0.786049	1	1
ENSRNOG00000015619	Agfg1	0.0375712	24.9041	0.0532104	4.63831	0.713301	1
ENSRNOG00000001404	Agfg2	0.155183	9.56009	0.208122	3.25702	0.184892	1
ENSRNOG00000029304	Aggf1	0.00587659	6.60403	0.00845331	2.72335	0.969689	1
ENSRNOG00000011509	Agk	0.0443273	3.48273	0.0625739	1.80022	0.798595	1
ENSRNOG00000016214	Agl	-0.0494881	17.738	-0.0696859	4.14877	0.630416	1
ENSRNOG00000055915	Ago1	-0.07424	11.3156	-0.103316	3.50024	0.499645	1
ENSRNOG00000008533	Ago2	0.0308901	43.294	0.0438905	5.43609	0.755736	1
ENSRNOG00000034269	Ago3	0.0565551	9.20142	0.079368	3.20186	0.627734	1
ENSRNOG00000025596	Ago4	-0.0951247	2.8677	-0.131095	1.51989	0.527858	1
ENSRNOG00000000437	Agpat1	-0.0773962	18.6824	-0.107549	4.22361	0.460256	1
ENSRNOG00000019466	Agpat2	-0.0777345	2.36904	-0.108002	1.2443	0.668297	1	1
ENSRNOG00000001205	Agpat3	-0.0252595	59.4357	-0.0359891	5.89326	0.79701	1
ENSRNOG00000017731	Agpat4	0.0834965	25.6947	0.115695	4.6834	0.423528	1
ENSRNOG00000028623	Agpat5	0.104967	15.983	0.144004	3.99847	0.329769	1
ENSRNOG00000001547	Agps	0.0280986	13.2681	0.0399787	3.72989	0.797101	1
ENSRNOG00000020205	Agrn	-0.0459696	52.2814	-0.0648409	5.70823	0.641292	1
ENSRNOG00000039001	Agrp	-0.125702	10.8535	-0.170825	3.44009	0.282956	1	1
ENSRNOG00000018445	Agt	0.135927	108.817	0.18387	6.76576	0.178155	1
ENSRNOG00000018651	Agtpbp1	0.0320292	45.1777	0.0454837	5.49754	0.746056	1
ENSRNOG00000018346	Agtr1a	-0.0755049	1.0305	-0.105014	0.043344	0.816377	1
ENSRNOG00000008619	Agtrap	-0.00079096	6.17759	-0.00114066	2.62704	0.983988	1
ENSRNOG00000023541	Ahctf1	0.1243	46.8428	0.169028	5.54976	0.224352	1
ENSRNOG00000017777	Ahcy	-0.0688404	13.3615	-0.0960464	3.74001	0.521793	1
ENSRNOG00000018569	Ahcyl1	-0.0972489	53.2026	-0.133891	5.73342	0.33259	1
ENSRNOG00000039300	Ahcyl2	0.00963357	32.2164	0.0138318	5.00972	0.924868	1
ENSRNOG00000042855	Ahdc1	-0.0852815	24.992	-0.118069	4.64339	0.411799	1
ENSRNOG00000013969	Ahi1	0.0451601	322.708	0.063724	8.33408	0.637209	1
ENSRNOG00000057569	Ahnak	0.120523	601.055	0.164172	9.23135	0.222663	1	1
ENSRNOG00000028545	Ahnak2	0.0550071	8.05289	0.0772528	3.00951	0.642774	1
ENSRNOG00000004342	Ahr	0.0740525	8.43076	0.103065	3.07566	0.506837	1	1
ENSRNOG00000048981	Ahsa1	0.000687846	42.0289	0.000992011	5.39331	0.993934	1
ENSRNOG00000052142	Ahsa2	0.0226135	12.8517	0.032261	3.68389	0.824124	1
ENSRNOG00000058805	Aida	0.00324509	25.0282	0.00467409	4.64548	0.974219	1
ENSRNOG00000000853	Aif1	0.392971	4.13338	0.478165	2.04732	0.0105023	0.321294	6
ENSRNOG00000009951	Aif1l	0.148253	4.7472	0.199441	2.24708	0.259796	1
ENSRNOG00000006067	Aifm1	-0.126499	6.26233	-0.171846	2.6467	0.311281	1
ENSRNOG00000059445	Aifm2	-0.0292299	6.6763	-0.0415653	2.73905	0.821546	1
ENSRNOG00000037957	Aifm3	-0.0444123	8.63536	-0.0626913	3.11026	0.68426	1
ENSRNOG00000010753	Aig1	-0.00227903	13.954	-0.0032842	3.80261	0.988083	1
ENSRNOG00000011384	Aimp1	-0.0677363	10.7013	-0.0945553	3.41971	0.549363	1
ENSRNOG00000001044	Aimp2	-0.218626	11.9498	-0.285256	3.57891	0.0649786	0.9506	1
ENSRNOG00000022289	Aip	0.00690438	16.0091	0.00992669	4.00082	0.94696	1
ENSRNOG00000050137	Ajap1	-0.0415132	13.9675	-0.0586811	3.804	0.706347	1
ENSRNOG00000012791	Ajuba	-0.0586846	2.47321	-0.0822728	1.30639	0.803034	1	0
ENSRNOG00000000122	Ak2	0.10668	5.5303	0.146238	2.46736	0.376944	1
ENSRNOG00000052506	Ak3	0.141931	6.18278	0.191475	2.62825	0.251374	1
ENSRNOG00000045738	Ak4	0.0475754	5.41351	0.0670541	2.43656	0.702897	1
ENSRNOG00000046947	Ak5	0.0347602	16.9179	0.0492965	4.08047	0.749949	1
ENSRNOG00000039848	Ak6	0.0916746	24.4199	0.126543	4.60999	0.379233	1
ENSRNOG00000055714	Ak7	0.0608773	7.24268	0.0852578	2.85652	0.61114	1	5
ENSRNOG00000002373	Akap1	-0.0182151	12.1946	-0.0260424	3.60817	0.876565	1
ENSRNOG00000002899	Akap10	0.046269	8.76919	0.0652539	3.13244	0.688034	1
ENSRNOG00000009987	Akap11	0.0874432	160.179	0.12094	7.32354	0.373745	1
ENSRNOG00000019549	Akap12	0.0219317	67.3405	0.0312988	6.0734	0.82081	1
ENSRNOG00000010964	Akap13	0.0843289	39.673	0.116802	5.31009	0.400333	1	1
ENSRNOG00000028211	Akap17a	-0.0755872	16.6426	-0.105125	4.05681	0.486147	1
ENSRNOG00000009746	Akap17b	0.0259718	12.1584	0.036991	3.60388	0.824035	1
ENSRNOG00000011504	Akap2	0.0106042	46.0618	0.0152181	5.5255	0.914938	1
ENSRNOG00000006410	Akap5	-0.0850471	2.85913	-0.117758	1.51557	0.551686	1
ENSRNOG00000004841	Akap6	-0.051467	108.77	-0.0724036	6.76513	0.595722	1
ENSRNOG00000013202	Akap7	0.156662	4.99816	0.209968	2.3214	0.249836	1
ENSRNOG00000006559	Akap8	0.0214392	38.1708	0.0306033	5.2544	0.829495	1
ENSRNOG00000006355	Akap8l	-0.0166758	36.4614	-0.0238597	5.1883	0.864998	1
ENSRNOG00000026319	Akap9	0.0656955	112.284	0.0917953	6.81101	0.501261	1
ENSRNOG00000013744	Akip1	0.10473	2.23906	0.143694	1.16289	0.532136	1
ENSRNOG00000026610	Akirin1	-0.0189338	41.4125	-0.0270603	5.372	0.851694	1
ENSRNOG00000008288	Akirin2	-0.00482858	26.8807	-0.0069494	4.7485	0.96796	1
ENSRNOG00000008005	Akna	0.0552493	6.52891	0.0775839	2.70684	0.645375	1
ENSRNOG00000016727	Akr1a1	-0.00362683	138.426	-0.00522295	7.11297	0.970187	1
ENSRNOG00000009513	Akr1b1	-0.163801	24.3455	-0.218844	4.60558	0.128698	1
ENSRNOG00000027433	Akr1b10	0.112247	7.36273	0.153478	2.88024	0.323015	1	9
ENSRNOG00000009734	Akr1b10	-0.0716838	28.5334	-0.0998793	4.83458	0.500724	1	10
ENSRNOG00000023285	Akr1b1-ps2	-0.217033	8.54175	-0.283368	3.09453	0.0821636	1	1
ENSRNOG00000009875	Akr1b7	0.14332	3.72503	0.193229	1.89725	0.258591	1	8
ENSRNOG00000017165	Akr1e2	0.138596	3.18673	0.187255	1.67207	0.355366	1
ENSRNOG00000017780	Akr7a2	0.0131867	9.38179	0.0189	3.22986	0.933069	1
ENSRNOG00000028629	Akt1	-0.0157624	52.212	-0.022563	5.70631	0.874236	1
ENSRNOG00000020289	Akt1s1	-0.122057	13.381	-0.166146	3.74211	0.279136	1
ENSRNOG00000018677	Akt2	0.114661	14.2279	0.156605	3.83065	0.298133	1
ENSRNOG00000021497	Akt3	0.0370092	25.2517	0.0524287	4.65831	0.71982	1
ENSRNOG00000011956	Aktip	0.0929355	31.7404	0.128208	4.98825	0.365537	1
ENSRNOG00000015206	Alad	0.25088	4.26356	0.322943	2.09206	0.0800212	1
ENSRNOG00000056596	Alas1	-0.134352	11.0949	-0.181869	3.47183	0.241404	1
ENSRNOG00000000167	Alas2	0.214038	1.86893	0.279813	0.902215	0.241164	1	10
ENSRNOG00000001989	Alcam	-0.0154705	43.2636	-0.0221484	5.43508	0.877297	1
ENSRNOG00000020623	Aldh16a1	-0.0308345	6.40755	-0.0438128	2.67977	0.800133	1
ENSRNOG00000015267	Aldh18a1	-0.0343071	29.0084	-0.0486646	4.8584	0.739702	1
ENSRNOG00000060047	Aldh18a1	-0.0400634	28.9586	-0.0566714	4.85592	0.697427	1
ENSRNOG00000017619	Aldh1a1	0.142554	6.00325	0.192263	2.58574	0.265592	1	1
ENSRNOG00000055049	Aldh1a2	0.477226	2.78561	0.562891	1.47799	0.00571264	0.205884	1
ENSRNOG00000052070	Aldh1a3	0.0774237	1.81666	0.107586	0.86129	0.637638	1	9
ENSRNOG00000011497	Aldh1b1	0.158786	4.38113	0.212615	2.1313	0.251754	1	2
ENSRNOG00000047023	Aldh1l1	0.0702089	4.08279	0.0978924	2.02955	0.611684	1
ENSRNOG00000008586	Aldh1l2	-0.0612206	1.04929	-0.0857246	0.0694181	0.762221	1
ENSRNOG00000001344	Aldh2	0.0351803	21.8357	0.049882	4.44862	0.725527	1
ENSRNOG00000002342	Aldh3a2	0.007391	23.2466	0.0106237	4.53895	0.94515	1
ENSRNOG00000017512	Aldh3b1	0.0683586	4.37729	0.0953959	2.13004	0.631178	1
ENSRNOG00000061876	Aldh4a1	-0.0629256	14.1612	-0.0880406	3.82387	0.558266	1
ENSRNOG00000023538	Aldh5a1	-0.0112734	46.0624	-0.0161731	5.52552	0.908302	1
ENSRNOG00000011419	Aldh6a1	0.0741153	28.8972	0.103149	4.85286	0.469701	1
ENSRNOG00000014645	Aldh7a1	0.0427827	16.6387	0.0604385	4.05647	0.686542	1
ENSRNOG00000004027	Aldh9a1	-0.0366779	19.1695	-0.0519678	4.26074	0.728099	1
ENSRNOG00000052802	Aldoa	-0.00761231	271.161	-0.0109407	8.083	0.936062	1
ENSRNOG00000030869	Aldoart2	0.0189028	2.69567	0.0270164	1.43064	0.938163	1
ENSRNOG00000011452	Aldoc	-0.0190642	153.467	-0.027245	7.26178	0.841313	1
ENSRNOG00000002883	Alg1	0.198489	3.70612	0.261216	1.88991	0.151072	1	9
ENSRNOG00000014511	Alg10	0.1102	9.85766	0.150819	3.30125	0.33327	1
ENSRNOG00000012841	Alg11	-0.00629542	15.9173	-0.0090539	3.99252	0.959899	1
ENSRNOG00000004591	Alg12	0.0637175	4.91146	0.0891151	2.29615	0.627047	1
ENSRNOG00000005753	Alg13	0.120278	9.62291	0.163857	3.26647	0.296572	1
ENSRNOG00000011528	Alg14	0.232452	2.97397	0.301531	1.57239	0.127317	1
ENSRNOG00000006369	Alg2	0.0324757	54.7972	0.0461079	5.77603	0.742484	1
ENSRNOG00000001712	Alg3	0.292493	2.63114	0.370157	1.39569	0.0670384	0.970209	9
ENSRNOG00000058694	Alg5	0.00426648	4.16995	0.00614214	2.06003	0.955751	1
ENSRNOG00000012292	Alg8	0.2013	1.52004	0.264597	0.604111	0.346203	1	3
ENSRNOG00000010877	Alg9	-0.0493157	5.7901	-0.0694488	2.53359	0.687585	1
ENSRNOG00000008683	Alk	0.0680497	4.30279	0.0949788	2.10527	0.645566	1
ENSRNOG00000012264	Alkbh1	0.0351869	14.5976	0.0498912	3.86766	0.73736	1
ENSRNOG00000028584	Alkbh2	-0.0542362	1.42422	-0.0761982	0.510173	0.806526	1	3
ENSRNOG00000021678	Alkbh3	0.140258	7.17952	0.189361	2.84389	0.24179	1
ENSRNOG00000001428	Alkbh4	0.0287201	1.79859	0.0408505	0.846867	0.833751	1
ENSRNOG00000028341	Alkbh5	-0.0379099	45.7305	-0.0536811	5.51509	0.703493	1
ENSRNOG00000047943	Alkbh6	0.112057	4.22604	0.153231	2.07931	0.426485	1
ENSRNOG00000025216	Alkbh6	0.0274065	3.9528	0.0390071	1.98288	0.885209	1
ENSRNOG00000047089	Alkbh7	0.06299	3.82652	0.0881281	1.93603	0.677855	1
ENSRNOG00000024525	Alkbh8	0.271786	7.6299	0.346856	2.93166	0.0339111	0.714472
ENSRNOG00000022343	Alms1	0.0668568	19.3047	0.0933665	4.27088	0.532537	1
ENSRNOG00000019183	Alox15	0.397993	2.24692	0.483357	1.16795	0.0245113	0.584796	8
ENSRNOG00000007454	Aloxe3	0.0289189	3.44075	0.0411292	1.78272	0.846328	1
ENSRNOG00000022636	Alpk1	0.255225	1.93751	0.327946	0.954206	0.163414	1	6
ENSRNOG00000013954	Alpl	-0.10477	3.02366	-0.143746	1.59629	0.476258	1
ENSRNOG00000023280	Als2	0.070122	22.7873	0.0977753	4.51016	0.500925	1
ENSRNOG00000033921	Als2cl	-0.275468	1.00118	-0.351027	0.00170274	0.271124	1
ENSRNOG00000024917	Als2cr12	0.11874	1.42235	0.161875	0.508278	0.537462	1	11
ENSRNOG00000036687	Alyref	-0.0671618	20.336	-0.093779	4.34596	0.533258	1	1
ENSRNOG00000018662	Amacr	0.0204654	3.96011	0.0292272	1.98554	0.908182	1
ENSRNOG00000017422	Ambra1	0.0167678	21.5277	0.0239902	4.42812	0.874941	1
ENSRNOG00000000585	Amd1	0.0935238	55.7107	0.128985	5.79988	0.352182	1
ENSRNOG00000006460	Amdhd2	-0.161152	2.48392	-0.215557	1.31262	0.303444	1	2
ENSRNOG00000007984	Amer1	-0.0243842	3.45915	-0.034757	1.79042	0.847287	1
ENSRNOG00000013623	Amer2	-0.309166	3.68391	-0.388648	1.88124	0.04042	0.777744	2
ENSRNOG00000023603	Amer3	-0.152751	3.58095	-0.205081	1.84034	0.289773	1	2
ENSRNOG00000055446	Amfr	-0.0223158	50.2557	-0.031841	5.65121	0.82116	1
ENSRNOG00000045665	Amigo1	0.0184893	20.7094	0.0264308	4.37221	0.866419	1
ENSRNOG00000007032	Amigo2	0.0193474	24.5803	0.0276458	4.61943	0.857782	1
ENSRNOG00000022166	Ammecr1	-0.559699	2.51656	-0.641268	1.33145	0.00226169	0.0970784	3
ENSRNOG00000016250	Ammecr1l	0.0240047	16.8058	0.0342223	4.07088	0.818129	1
ENSRNOG00000036917	Amn1	0.0819581	4.61951	0.113645	2.20774	0.5407	1	0
ENSRNOG00000007345	Amot	-0.0594422	13.817	-0.0833048	3.78837	0.595244	1
ENSRNOG00000008990	Amotl1	0.0953877	22.4505	0.131442	4.48867	0.366435	1
ENSRNOG00000008487	Amotl2	0.0126232	16.5183	0.0180975	4.04599	0.900861	1
ENSRNOG00000018656	Ampd1	-0.0654553	1.34593	-0.0914701	0.4286	0.796953	1	1
ENSRNOG00000019240	Ampd2	-0.0359875	50.213	-0.0510066	5.64999	0.717835	1
ENSRNOG00000018262	Ampd3	0.130673	41.9261	0.177182	5.38978	0.204854	1
ENSRNOG00000012490	Amph	0.0370154	24.2156	0.0524373	4.59787	0.723471	1
ENSRNOG00000050214	Amt	-0.0501315	5.4869	-0.07057	2.45599	0.674501	1
ENSRNOG00000033529	Amy1a	0.39825	1.05342	0.483623	0.075086	0.106386	1
ENSRNOG00000024264	Amz1	0.0120917	6.38629	0.01734	2.67498	0.906724	1
ENSRNOG00000000246	Amz2	-0.0117268	27.9985	-0.0168198	4.80728	0.909513	1
ENSRNOG00000016965	Anapc1	0.0509096	25.6821	0.0716386	4.68269	0.621092	1
ENSRNOG00000018296	Anapc10	0.101175	5.03546	0.139044	2.33212	0.431701	1
ENSRNOG00000036686	Anapc11	0.0833624	10.1298	0.115516	3.34054	0.454819	1
ENSRNOG00000008459	Anapc13	0.0702539	3.8974	0.0979531	1.96251	0.598553	1
ENSRNOG00000019936	Anapc15	0.0615255	2.84878	0.086139	1.51035	0.708879	1
ENSRNOG00000000576	Anapc16	0.13327	4.70497	0.180491	2.23419	0.312472	1	1
ENSRNOG00000011295	Anapc2	0.0695177	31.2327	0.0969604	4.96499	0.492088	1
ENSRNOG00000004130	Anapc4	0.0265212	19.0024	0.0377634	4.24811	0.806291	1
ENSRNOG00000001316	Anapc5	-0.0500009	65.4962	-0.0703906	6.03334	0.609729	1
ENSRNOG00000001283	Anapc7	0.110135	10.3752	0.150735	3.37506	0.335906	1
ENSRNOG00000010567	Angel1	0.0175458	2.64908	0.0250937	1.40549	0.968628	1	3
ENSRNOG00000003795	Angel2	0.0687138	13.3527	0.0958756	3.73906	0.52679	1
ENSRNOG00000005854	Angpt1	-0.0202512	3.09791	-0.0289244	1.63129	0.916266	1
ENSRNOG00000016696	Angpt2	0.0320159	6.69451	0.0454652	2.74298	0.807125	1
ENSRNOG00000005008	Angpt4	0.15564	1.14376	0.208692	0.193779	0.427618	1
ENSRNOG00000004712	Angptl1	0.212293	2.53365	0.277738	1.34121	0.205538	1	10
ENSRNOG00000016678	Angptl2	0.0803961	1.41322	0.11156	0.498986	0.709533	1	6
ENSRNOG00000007545	Angptl4	0.392894	25.8216	0.478086	4.69051	0.000871233	0.0413148	8
ENSRNOG00000020603	Angptl6	-0.0372065	5.71152	-0.0527032	2.51387	0.796503	1	1
ENSRNOG00000018241	Ank1	-0.180001	10.9657	-0.238788	3.45493	0.119172	1	3
ENSRNOG00000011076	Ank2	-0.0375507	272.172	-0.0531818	8.08837	0.694096	1
ENSRNOG00000053288	Ank3	-0.132549	66.407	-0.179573	6.05326	0.192364	1	2
ENSRNOG00000015554	Ankdd1a	-0.239256	1.30735	-0.309474	0.386647	0.239452	1	7
ENSRNOG00000016212	Ankfy1	-0.00599283	49.601	-0.00862002	5.6323	0.95436	1
ENSRNOG00000010960	Ankh	-0.0180782	20.8193	-0.0258484	4.37985	0.859099	1
ENSRNOG00000030247	Ankhd1	-0.0324749	26.8753	-0.0461067	4.74821	0.752331	1
ENSRNOG00000005502	Ankib1	0.0387323	43.2217	0.0548239	5.43368	0.695554	1
ENSRNOG00000060144	Ankle2	0.06343	22.4278	0.0887251	4.48722	0.5394	1
ENSRNOG00000005623	Ankmy2	0.036524	24.7035	0.0517535	4.62665	0.722399	1
ENSRNOG00000016622	Ankra2	0.0362204	5.7707	0.0513309	2.52875	0.782358	1
ENSRNOG00000048118	Ankra2	0.031914	5.82916	0.0453228	2.54329	0.816644	1
ENSRNOG00000013618	Ankrd10	0.0187929	11.9275	0.0268608	3.57622	0.865115	1
ENSRNOG00000027906	Ankrd11	-0.0415993	79.796	-0.0588004	6.31824	0.670627	1
ENSRNOG00000012733	Ankrd12	0.0971769	48.6364	0.133796	5.60397	0.335133	1
ENSRNOG00000001204	Ankrd13a	0.0395432	23.5983	0.0559497	4.56061	0.69587	1
ENSRNOG00000014742	Ankrd13b	0.0701361	5.78476	0.0977943	2.53226	0.595951	1
ENSRNOG00000011340	Ankrd13c	0.00666115	30.7538	0.00957814	4.94269	0.947611	1
ENSRNOG00000028247	Ankrd13d	-0.0240718	21.2096	-0.0343169	4.40664	0.817672	1
ENSRNOG00000028168	Ankrd16	0.00439954	1.97799	0.00633328	0.984039	1	1
ENSRNOG00000002940	Ankrd17	-0.00618529	105.436	-0.008896	6.72022	0.948931	1
ENSRNOG00000006759	Ankrd24	0.139651	2.26689	0.188592	1.18071	0.351849	1	9
ENSRNOG00000006717	Ankrd26	0.0100586	12.4215	0.014439	3.63477	0.93914	1
ENSRNOG00000052814	Ankrd27	0.0130014	8.02043	0.0186361	3.00368	0.910463	1
ENSRNOG00000019697	Ankrd28	0.0593313	44.7197	0.0831538	5.48284	0.55026	1
ENSRNOG00000046744	Ankrd29	0.0631953	3.76606	0.0884067	1.91306	0.674289	1	5
ENSRNOG00000011856	Ankrd29	-0.261134	1.23486	-0.334722	0.304342	0.177709	1	2
ENSRNOG00000010888	Ankrd33b	0.115537	1.59775	0.157738	0.676042	0.568629	1
ENSRNOG00000033741	Ankrd34a	-0.0332273	5.64511	-0.0471577	2.497	0.79527	1	2
ENSRNOG00000040166	Ankrd34b	-0.138198	13.3752	-0.186752	3.74149	0.217247	1
ENSRNOG00000025108	Ankrd35	0.122422	2.55957	0.166615	1.3559	0.467234	1	2
ENSRNOG00000031335	Ankrd37	-0.250782	1.75916	-0.32283	0.81489	0.18526	1	0
ENSRNOG00000023995	Ankrd39	0.169698	1.06946	0.226136	0.0968796	0.548599	1
ENSRNOG00000002935	Ankrd40	0.0883211	26.5197	0.122104	4.72899	0.396452	1
ENSRNOG00000009664	Ankrd42	0.200924	8.8111	0.264144	3.13932	0.0960094	1
ENSRNOG00000021384	Ankrd44	0.0869369	3.98855	0.120268	1.99587	0.508901	1	2
ENSRNOG00000002890	Ankrd45	-0.0247118	1.72278	-0.0352182	0.784739	0.957067	1	2
ENSRNOG00000025504	Ankrd46	0.0451292	40.7255	0.0636813	5.34786	0.65367	1
ENSRNOG00000009233	Ankrd49	0.228389	4.15223	0.296768	2.05389	0.099723	1
ENSRNOG00000010534	Ankrd50	0.0655884	39.2035	0.0916503	5.29291	0.514874	1
ENSRNOG00000030597	Ankrd52	-0.0962625	24.8858	-0.132593	4.63725	0.355459	1
ENSRNOG00000010821	Ankrd54	-0.177362	3.1642	-0.235558	1.66184	0.241924	1	2
ENSRNOG00000013555	Ankrd55	0.130803	6.30887	0.177348	2.65738	0.304158	1
ENSRNOG00000007110	Ankrd6	0.0232374	31.5325	0.0331409	4.97877	0.818411	1
ENSRNOG00000008056	Ankrd9	0.00476196	1.92994	0.00685375	0.948554	1	1	11
ENSRNOG00000000498	Anks1a	0.0986529	13.2352	0.135736	3.72631	0.364419	1
ENSRNOG00000024870	Anks1b	0.0457062	25.9753	0.0644776	4.69907	0.658866	1
ENSRNOG00000003186	Anks3	-0.0706135	21.9022	-0.0984377	4.45301	0.499156	1
ENSRNOG00000023309	Anks6	-0.329919	6.15473	-0.411339	2.62169	0.0134167	0.389951	3
ENSRNOG00000019052	Ankzf1	-0.0233019	17.7266	-0.0332319	4.14785	0.825223	1
ENSRNOG00000014343	Anln	0.199275	1.51592	0.262162	0.600196	0.312108	1	1
ENSRNOG00000018113	Anlnl1	0.279008	2.4894	0.355025	1.3158	0.0971442	1	1
ENSRNOG00000020865	Ano1	0.256737	3.1178	0.329683	1.64053	0.100116	1	1
ENSRNOG00000000219	Ano10	0.181183	8.70769	0.240232	3.12229	0.138274	1
ENSRNOG00000004731	Ano3	-0.0687231	3.07295	-0.0958881	1.61962	0.62423	1	3
ENSRNOG00000006841	Ano4	-0.00630153	4.87217	-0.00906266	2.28456	0.961071	1	6
ENSRNOG00000006995	Ano6	-0.0287323	48.9648	-0.0408676	5.61367	0.775657	1	1
ENSRNOG00000058662	Ano8	0.0395631	14.9074	0.0559773	3.89796	0.72651	1	3
ENSRNOG00000014846	Anp32a	0.102797	18.02	0.141167	4.17153	0.344462	1
ENSRNOG00000009266	Anp32b	0.070844	12.1389	0.0987483	3.60157	0.503294	1
ENSRNOG00000021168	Anp32e	-0.0410088	33.8696	-0.0579822	5.08192	0.684879	1
ENSRNOG00000008678	Antxr1	0.0747256	3.70133	0.103968	1.88804	0.603942	1
ENSRNOG00000017469	Anxa1	0.161908	59.2998	0.216495	5.88996	0.114727	1	1
ENSRNOG00000010984	Anxa11	0.0919963	10.6112	0.126968	3.40752	0.413307	1	8
ENSRNOG00000010362	Anxa2	0.0129756	65.2236	0.0185995	6.02732	0.890313	1
ENSRNOG00000002045	Anxa3	0.334505	12.7481	0.416305	3.67221	0.00625432	0.219974	6
ENSRNOG00000018159	Anxa4	0.261194	4.31258	0.334791	2.10855	0.0574059	0.90298	8
ENSRNOG00000014453	Anxa5	0.072683	44.8851	0.101224	5.48817	0.463873	1
ENSRNOG00000010668	Anxa6	-0.0659193	19.0265	-0.0920983	4.24994	0.534338	1
ENSRNOG00000007136	Anxa7	0.0211663	23.6137	0.0302178	4.56155	0.835966	1
ENSRNOG00000051307	Aoc3	0.666438	1.62678	0.736768	0.702015	0.00301288	0.123782	8
ENSRNOG00000015354	Aox1	1.07052	2.66101	1.05	1.41197	4.13943e-07	3.44585e-05	6
ENSRNOG00000024492	Ap1ar	-0.0465479	8.30072	-0.0656384	3.05324	0.662624	1
ENSRNOG00000008786	Ap1b1	-0.0243729	54.0459	-0.0347409	5.75611	0.802847	1
ENSRNOG00000025619	Ap1g2	0.30125	4.21805	0.379898	2.07658	0.0387687	0.763362	9
ENSRNOG00000014454	Ap1m1	-0.0420435	16.6122	-0.0594155	4.05417	0.686378	1	2
ENSRNOG00000001415	Ap1s1	-0.020924	17.667	-0.0298754	4.14299	0.846674	1
ENSRNOG00000038686	Ap1s2	0.021969	41.7403	0.0313514	5.38337	0.828061	1
ENSRNOG00000049873	Ap1s3	-0.176791	3.4468	-0.234858	1.78526	0.244505	1	1
ENSRNOG00000026243	Ap2a1	0.026998	46.1125	0.0384334	5.52709	0.786783	1
ENSRNOG00000019534	Ap2a2	-0.0120815	74.766	-0.0173255	6.22431	0.900736	1
ENSRNOG00000061543	Ap2b1	0.00270978	77.9873	0.00390409	6.28517	0.979414	1
ENSRNOG00000001709	Ap2m1	0.01356	161.391	0.0194315	7.33442	0.886745	1
ENSRNOG00000015865	Ap2s1	-0.0255569	21.3968	-0.0364076	4.41932	0.803336	1
ENSRNOG00000010624	Ap3b1	0.07794	14.5992	0.108277	3.86782	0.47799	1
ENSRNOG00000019249	Ap3b2	-0.00085682	50.1827	-0.0012356	5.64912	0.994784	1
ENSRNOG00000018977	Ap3d1	-0.0268016	90.1805	-0.0381574	6.49474	0.782235	1
ENSRNOG00000011461	Ap3m1	0.0871351	11.4473	0.120531	3.51693	0.431032	1
ENSRNOG00000018650	Ap3m2	0.117179	15.9379	0.159861	3.99439	0.284124	1
ENSRNOG00000003829	Ap3s1	0.0415804	10.2673	0.0587742	3.35999	0.697475	1
ENSRNOG00000043141	Ap3s2	0.08819	10.2151	0.121931	3.35263	0.443066	1
ENSRNOG00000019455	Ap4b1	0.0813207	6.81791	0.112794	2.76933	0.50608	1
ENSRNOG00000022938	Ap4e1	0.00675964	7.92049	0.00971928	2.98559	0.961089	1
ENSRNOG00000001353	Ap4m1	0.0225319	7.46023	0.0321458	2.89922	0.85052	1
ENSRNOG00000005765	Ap4s1	-0.114711	3.45696	-0.15667	1.78951	0.4395	1
ENSRNOG00000026114	Ap5b1	0.0896065	3.21696	0.123807	1.6857	0.539978	1
ENSRNOG00000014148	Ap5m1	0.0799271	5.58754	0.110934	2.48221	0.526686	1
ENSRNOG00000021249	Ap5s1	0.249003	1.99633	0.320777	0.997353	0.158459	1	9
ENSRNOG00000001107	Ap5z1	0.0602922	1.45467	0.0844619	0.540692	0.760286	1	4
ENSRNOG00000008022	Apaf1	0.0900031	10.2107	0.124332	3.35201	0.419358	1
ENSRNOG00000014928	Apba1	-0.185293	26.4756	-0.245244	4.72659	0.0846731	1	3
ENSRNOG00000016358	Apba2	0.0624529	34.9337	0.0873989	5.12655	0.539474	1
ENSRNOG00000020466	Apba3	0.092854	6.7708	0.128101	2.75933	0.445229	1
ENSRNOG00000018020	Apbb1	0.0630174	74.1515	0.0881653	6.2124	0.521597	1
ENSRNOG00000025509	Apbb2	-0.00439824	3.25453	-0.00633141	1.70245	1	1
ENSRNOG00000017849	Apbb3	0.0369136	15.5146	0.0522957	3.95555	0.734775	1
ENSRNOG00000020423	Apc	-0.0115124	111.693	-0.016514	6.80339	0.904511	1
ENSRNOG00000033791	Apc2	-0.0478843	63.467	-0.0674794	5.98794	0.625482	1
ENSRNOG00000043304	Apcdd1	0.0975635	10.7889	0.134304	3.43147	0.385267	1
ENSRNOG00000048353	Apeg3	0.0448439	75.3613	0.0632874	6.23575	0.645956	1
ENSRNOG00000029572	Apeh	0.0150012	14.3642	0.0214814	3.84441	0.901581	1
ENSRNOG00000009663	Apex1	0.102146	20.9589	0.140315	4.38949	0.330848	1
ENSRNOG00000000166	Apex2	0.126772	2.47263	0.172195	1.30605	0.480552	1	10
ENSRNOG00000023816	Aph1a	0.0291237	15.1096	0.0414164	3.91739	0.783999	1
ENSRNOG00000027295	Aph1b	0.194163	13.3418	0.256	3.73789	0.0847854	1	9
ENSRNOG00000009689	Api5	0.10702	47.3368	0.146681	5.56489	0.289368	1
ENSRNOG00000007446	Apip	0.174523	1.43563	0.232075	0.521687	0.387814	1	1
ENSRNOG00000043059	Aplf	-0.193766	1.843	-0.25552	0.882052	0.282015	1	7
ENSRNOG00000003984	Apln	-0.13366	1.441	-0.180988	0.527068	0.501942	1	0
ENSRNOG00000009227	Aplnr	0.261117	1.67672	0.334702	0.745641	0.186619	1	10
ENSRNOG00000020851	Aplp1	-0.0571162	153.284	-0.0801339	7.26007	0.555408	1
ENSRNOG00000047179	Aplp2	0.0684212	118.905	0.0954805	6.89366	0.484047	1
ENSRNOG00000006795	Apmap	-0.0355904	14.7515	-0.0504535	3.88279	0.740522	1
ENSRNOG00000019201	Apoa1bp	-0.0311076	10.843	-0.0441949	3.43869	0.786244	1
ENSRNOG00000055909	Apoa4	0.133207	1.04466	0.180411	0.0630324	0.591319	1
ENSRNOG00000018426	Apoc1	-0.0864685	3.20869	-0.119646	1.68198	0.584674	1	0
ENSRNOG00000048273	Apod	0.179388	15.0609	0.238039	3.91273	0.118243	1	6
ENSRNOG00000018454	Apoe	0.136565	660.143	0.18468	9.36663	0.170425	1
ENSRNOG00000042771	Apol3	0.00466052	1.946	0.0067081	0.960511	0.960463	1	9
ENSRNOG00000023410	Apol9a	0.181613	15.7339	0.240758	3.9758	0.102156	1	4
ENSRNOG00000007830	Apold1	-0.0330362	9.41426	-0.0468908	3.23485	0.769234	1	1
ENSRNOG00000046918	Apoo	0.210078	4.3909	0.2751	2.13452	0.143496	1	10
ENSRNOG00000004512	Apool	-0.169956	1.58448	-0.226454	0.66401	0.390856	1	1
ENSRNOG00000058920	Apopt1	0.0526178	6.21716	0.0739816	2.63626	0.644961	1	1
ENSRNOG00000011542	Apopt1	0.0352302	8.58702	0.0499515	3.10216	0.738778	1	1
ENSRNOG00000006997	App	0.00356584	385.641	0.00513526	8.59112	0.969992	1
ENSRNOG00000027654	Appbp2	0.0189795	42.768	0.0271251	5.41846	0.848027	1
ENSRNOG00000013574	Appl1	0.126601	28.9895	0.171977	4.85746	0.226637	1
ENSRNOG00000008174	Appl2	0.139295	9.25233	0.188141	3.20982	0.249921	1
ENSRNOG00000014405	Aprt	0.00653393	9.9521	0.00939581	3.315	0.957583	1
ENSRNOG00000006582	Aptx	-0.086505	4.43152	-0.119695	2.1478	0.526332	1
ENSRNOG00000011648	Aqp1	0.0261448	3.63798	0.0372344	1.86314	0.828355	1	1
ENSRNOG00000013358	Aqp11	-0.0463672	2.09003	-0.0653893	1.06352	0.778958	1	5
ENSRNOG00000016043	Aqp4	0.208338	224.537	0.273025	7.81081	0.0438919	0.808043
ENSRNOG00000061883	Aqp9	-0.0511764	1.57654	-0.0720048	0.656761	0.773601	1	1
ENSRNOG00000008912	Aqr	-0.000289852	28.2537	-0.000418107	4.82037	1	1
ENSRNOG00000005639	Ar	-0.0514463	4.46272	-0.0723752	2.15792	0.713813	1	2
ENSRNOG00000010838	Araf	-0.00469711	33.7402	-0.00676063	5.07639	0.964865	1
ENSRNOG00000019555	Arap1	0.0457897	16.0414	0.0645928	4.00373	0.663532	1
ENSRNOG00000056826	Arap2	0.13201	24.6271	0.178886	4.62217	0.215373	1
ENSRNOG00000055527	Arap3	0.00651161	3.58294	0.00936382	1.84114	0.950076	1
ENSRNOG00000043465	Arc	-0.0889949	11.9184	-0.122997	3.57512	0.434429	1
ENSRNOG00000061108	Arcn1	0.048127	57.6875	0.0678136	5.85019	0.62396	1
ENSRNOG00000004382	Arel1	0.0702213	27.1193	0.0979092	4.76125	0.493228	1
ENSRNOG00000060229	Arf1	-0.0259023	75.3276	-0.0368933	6.23511	0.790953	1
ENSRNOG00000004807	Arf2	0.121629	32.0877	0.165595	5.00395	0.236215	1	1
ENSRNOG00000054775	Arf3	-0.0052696	137.196	-0.00758247	7.10009	0.955921	1
ENSRNOG00000012623	Arf4	0.0225324	56.3141	0.0321465	5.81542	0.814813	1
ENSRNOG00000007806	Arf5	0.0477587	19.7236	0.0673065	4.30185	0.648419	1
ENSRNOG00000004791	Arf6	0.071118	26.487	0.0991175	4.72721	0.481401	1
ENSRNOG00000043150	Arfgap1	0.0472716	22.3061	0.0666356	4.47937	0.649661	1
ENSRNOG00000014429	Arfgap2	-0.040563	29.0871	-0.0573643	4.86231	0.690218	1
ENSRNOG00000046472	Arfgap3	0.110002	14.466	0.150563	3.85459	0.316922	1
ENSRNOG00000005703	Arfgef1	-0.0630149	35.8924	-0.0881618	5.16561	0.531764	1
ENSRNOG00000007485	Arfgef2	0.00474274	32.1423	0.00682616	5.0064	0.961744	1
ENSRNOG00000011460	Arfgef3	0.028868	43.1904	0.0410578	5.43264	0.77427	1
ENSRNOG00000010533	Arfip1	0.0744974	8.49604	0.103662	3.08679	0.510526	1	11
ENSRNOG00000018440	Arfip2	0.0285739	16.878	0.0406454	4.07707	0.792385	1
ENSRNOG00000013992	Arfrp1	0.0236184	7.82705	0.033678	2.96847	0.843733	1
ENSRNOG00000013304	Arg1	-0.401955	3.54448	-0.48744	1.82557	0.00896288	0.286606	7
ENSRNOG00000053811	Arg2	0.115333	5.12786	0.157474	2.35836	0.359258	1	1
ENSRNOG00000024142	Arglu1	0.0517647	24.3075	0.072812	4.60333	0.611878	1
ENSRNOG00000016610	Arhgap1	-0.028796	21.7386	-0.0409569	4.44219	0.785702	1
ENSRNOG00000013152	Arhgap10	0.0558545	2.82521	0.0784111	1.49836	0.650441	1	1
ENSRNOG00000008115	Arhgap11a	0.101562	1.53439	0.139551	0.617664	0.597579	1	8
ENSRNOG00000017791	Arhgap12	0.074296	27.7484	0.103392	4.79433	0.467824	1
ENSRNOG00000013836	Arhgap17	0.022571	11.0067	0.032201	3.4603	0.835981	1
ENSRNOG00000011245	Arhgap18	0.0727303	10.0218	0.101287	3.32507	0.516954	1
ENSRNOG00000025624	Arhgap20	0.0700056	19.9888	0.0976184	4.32112	0.505377	1
ENSRNOG00000008659	Arhgap21	0.010169	68.5399	0.0145967	6.09887	0.918893	1
ENSRNOG00000024728	Arhgap22	0.133473	5.13068	0.180751	2.35915	0.325094	1
ENSRNOG00000022771	Arhgap23	0.00486456	17.2356	0.00700106	4.10732	0.965305	1
ENSRNOG00000056944	Arhgap24	0.103396	7.78545	0.141951	2.96078	0.400153	1
ENSRNOG00000009347	Arhgap25	0.278238	2.68267	0.354157	1.42367	0.0914787	1	6
ENSRNOG00000013920	Arhgap26	-0.105024	16.9693	-0.144078	4.08486	0.326966	1
ENSRNOG00000017065	Arhgap28	0.409203	1.53179	0.494879	0.615219	0.0507099	0.856366	8
ENSRNOG00000012563	Arhgap29	0.229284	12.2057	0.297819	3.60948	0.0503755	0.856111
ENSRNOG00000004192	Arhgap30	0.349339	2.38932	0.432253	1.2566	0.054828	0.888678	5
ENSRNOG00000003088	Arhgap31	-0.10297	8.58432	-0.141393	3.1017	0.364282	1
ENSRNOG00000008709	Arhgap32	-0.0361541	53.9881	-0.0512386	5.75457	0.711386	1
ENSRNOG00000024677	Arhgap33	-0.0893715	5.27441	-0.123496	2.39901	0.50788	1	2
ENSRNOG00000015852	Arhgap35	-0.0490322	76.2268	-0.069059	6.25223	0.615962	1
ENSRNOG00000007552	Arhgap36	0.0278922	21.1796	0.039689	4.4046	0.778602	1
ENSRNOG00000016566	Arhgap39	-0.109684	16.05	-0.150149	4.0045	0.308885	1
ENSRNOG00000058545	Arhgap4	0.0886528	5.20733	0.122544	2.38054	0.501296	1
ENSRNOG00000026821	Arhgap42	0.0715877	4.19453	0.0997499	2.06851	0.619348	1	8
ENSRNOG00000003603	Arhgap44	-0.0302224	17.0641	-0.0429559	4.09289	0.775056	1
ENSRNOG00000004696	Arhgap5	0.0993789	50.1339	0.136689	5.64771	0.326008	1
ENSRNOG00000003956	Arhgap6	0.0778303	14.1502	0.10813	3.82275	0.467988	1
ENSRNOG00000033570	Arhgap8	-0.447705	1.19124	-0.533768	0.252459	0.0678674	0.976063
ENSRNOG00000036688	Arhgdia	-0.036166	83.9985	-0.0512551	6.39229	0.709975	1
ENSRNOG00000005809	Arhgdib	0.405779	2.88329	0.49137	1.52772	0.0154181	0.430946	6
ENSRNOG00000020130	Arhgef1	0.0017823	9.72083	0.00256902	3.28108	0.989167	1
ENSRNOG00000012561	Arhgef10	0.0526326	7.35987	0.074002	2.87968	0.677712	1
ENSRNOG00000050636	Arhgef10l	-0.0365486	22.604	-0.0517878	4.49851	0.724958	1
ENSRNOG00000015026	Arhgef11	-0.136599	22.9932	-0.184724	4.52313	0.199862	1	2
ENSRNOG00000008924	Arhgef12	0.0981743	91.1722	0.135107	6.51052	0.323399	1
ENSRNOG00000028090	Arhgef18	-0.0753321	11.5278	-0.104782	3.52704	0.49904	1
ENSRNOG00000020027	Arhgef2	0.0397382	19.2339	0.0562203	4.26558	0.701078	1
ENSRNOG00000005034	Arhgef25	0.0471477	18.9234	0.066465	4.2421	0.654195	1
ENSRNOG00000014549	Arhgef26	-0.0278588	5.84505	-0.039642	2.54721	0.817006	1
ENSRNOG00000016544	Arhgef28	0.0631325	14.7693	0.0883214	3.88453	0.562239	1
ENSRNOG00000014363	Arhgef3	0.0747911	16.0232	0.104056	4.00209	0.477275	1	1
ENSRNOG00000025502	Arhgef37	0.0269368	2.16762	0.0383473	1.11611	0.890773	1
ENSRNOG00000021433	Arhgef39	0.0116449	11.9143	0.0167029	3.57463	0.936818	1
ENSRNOG00000014035	Arhgef4	0.0619346	35.586	0.0866949	5.15324	0.538789	1
ENSRNOG00000052354	Arhgef40	-0.0659965	40.8069	-0.0922028	5.35074	0.51391	1
ENSRNOG00000005506	Arhgef5	-0.0324064	2.76549	-0.046011	1.46754	0.908605	1	1
ENSRNOG00000000869	Arhgef6	-0.0422211	2.47211	-0.0596613	1.30574	0.803848	1
ENSRNOG00000012934	Arhgef7	0.0536198	23.1262	0.0753543	4.53145	0.605341	1
ENSRNOG00000007733	Arhgef9	-0.0339208	63.7256	-0.0481256	5.9938	0.727073	1
ENSRNOG00000006137	Arid1a	-0.144502	24.52	-0.19472	4.61589	0.174931	1	2
ENSRNOG00000017030	Arid1b	-0.0382595	23.3309	-0.054167	4.54417	0.710052	1
ENSRNOG00000004831	Arid2	-0.099294	16.4171	-0.136577	4.03713	0.357922	1
ENSRNOG00000026435	Arid3a	-0.0430755	5.04931	-0.0608435	2.33609	0.739637	1
ENSRNOG00000019677	Arid3b	0.24694	1.60337	0.318392	0.681103	0.190679	1	0
ENSRNOG00000026239	Arid4a	0.155519	30.0362	0.208541	4.90863	0.141188	1
ENSRNOG00000016391	Arid4b	0.0808872	62.401	0.112216	5.9635	0.415312	1
ENSRNOG00000049751	Arid4b	0.0712217	53.8368	0.0992571	5.75052	0.473284	1
ENSRNOG00000015382	Arid5a	0.110025	14.9156	0.150592	3.89875	0.311957	1
ENSRNOG00000000635	Arid5b	0.0483508	15.8958	0.0681216	3.99057	0.6456	1
ENSRNOG00000009887	Arih1	0.128138	56.1029	0.173944	5.81	0.20817	1
ENSRNOG00000031827	Arih2	0.0213423	27.5947	0.0304665	4.78632	0.829381	1
ENSRNOG00000005763	Arl1	0.0343613	17.6758	0.0487402	4.14371	0.741746	1
ENSRNOG00000045948	Arl10	-0.0898304	5.977	-0.124104	2.57942	0.47031	1
ENSRNOG00000047194	Arl13b	0.173582	6.67267	0.230919	2.73826	0.174734	1
ENSRNOG00000004891	Arl14ep	0.106622	10.7124	0.146162	3.42121	0.343002	1
ENSRNOG00000011105	Arl15	0.102957	2.17048	0.141377	1.11801	0.522485	1	1
ENSRNOG00000049235	Arl16	-0.0925382	5.49165	-0.127684	2.45724	0.464697	1
ENSRNOG00000021010	Arl2	0.0543264	8.85247	0.0763215	3.14608	0.637213	1
ENSRNOG00000016991	Arl2bp	-0.00634502	58.6469	-0.00912501	5.87398	0.94924	1
ENSRNOG00000019973	Arl3	-0.00782767	17.9799	-0.011249	4.16832	0.940782	1
ENSRNOG00000004282	Arl4a	-0.0331599	19.7499	-0.0470635	4.30378	0.761082	1	1
ENSRNOG00000020770	Arl4d	-0.351193	1.15739	-0.434233	0.210876	0.135827	1	1
ENSRNOG00000006839	Arl5a	0.0140052	27.4378	0.020065	4.77809	0.890081	1
ENSRNOG00000018714	Arl5b	-0.0107701	16.5848	-0.0154549	4.05179	0.925714	1
ENSRNOG00000036880	Arl5c	0.161498	1.68266	0.215986	0.750745	0.348448	1	1
ENSRNOG00000001689	Arl6	0.174386	12.7808	0.231906	3.67591	0.122172	1
ENSRNOG00000017751	Arl6ip1	0.0397672	75.3812	0.0562606	6.23613	0.683328	1
ENSRNOG00000001080	Arl6ip4	0.0509368	11.1932	0.0716759	3.48456	0.64012	1
ENSRNOG00000005074	Arl6ip6	0.208469	4.0057	0.273181	2.00205	0.134352	1	1
ENSRNOG00000005988	Arl8a	0.0416378	32.8888	0.0588536	5.03953	0.68034	1
ENSRNOG00000055860	Arl8b	0.0222767	61.1214	0.0317858	5.93361	0.819346	1
ENSRNOG00000013253	Armc1	-0.0494366	7.75157	-0.069615	2.95449	0.679174	1
ENSRNOG00000012785	Armc10	-0.0487128	6.96997	-0.0686197	2.80115	0.690178	1
ENSRNOG00000026217	Armc2	-0.0944603	2.34556	-0.13022	1.22993	0.548537	1	2
ENSRNOG00000016716	Armc3	0.0876911	2.68634	0.121269	1.42564	0.613323	1	5
ENSRNOG00000018905	Armc4	-0.185421	1.0247	-0.245399	0.0352024	0.440796	1
ENSRNOG00000019935	Armc5	-0.127046	9.9935	-0.172547	3.32099	0.277048	1
ENSRNOG00000020280	Armc6	0.0627848	6.81186	0.0878495	2.76805	0.591252	1
ENSRNOG00000042691	Armc7	-0.00160898	3.26163	-0.0023194	1.70559	1	1
ENSRNOG00000014521	Armc8	0.0401263	20.0083	0.0567587	4.32253	0.702745	1
ENSRNOG00000025418	Armc9	-0.0668423	16.6395	-0.0933469	4.05654	0.51984	1
ENSRNOG00000037709	Armcx1	0.0238544	11.4166	0.0340105	3.51306	0.822973	1
ENSRNOG00000046862	Armcx1	-0.000907732	14.4676	-0.00130899	3.85475	1	1
ENSRNOG00000025705	Armcx2	0.0224555	42.3462	0.032038	5.40416	0.816958	1
ENSRNOG00000025730	Armcx3	0.0743619	26.5824	0.10348	4.7324	0.467838	1
ENSRNOG00000043128	Armcx4	-0.153167	31.3196	-0.205601	4.969	0.145844	1
ENSRNOG00000037707	Armcx6	0.0628062	2.80043	0.0878785	1.48565	0.705721	1
ENSRNOG00000019489	Armt1	-0.119243	4.8741	-0.162523	2.28514	0.353477	1
ENSRNOG00000031174	Arnt	-0.0200115	11.4304	-0.0285855	3.5148	0.85081	1
ENSRNOG00000013017	Arnt2	0.0862148	31.5625	0.119309	4.98014	0.404477	1
ENSRNOG00000014448	Arntl	0.0904781	27.0637	0.124961	4.75829	0.382727	1
ENSRNOG00000000996	Arpc1a	-0.0555769	36.8775	-0.0780317	5.20467	0.580772	1
ENSRNOG00000000991	Arpc1b	0.0728082	14.8848	0.101392	3.89577	0.488627	1
ENSRNOG00000014289	Arpc2	0.0562543	54.6121	0.0789572	5.77115	0.569423	1
ENSRNOG00000008673	Arpc3	-0.0427485	30.2576	-0.0603912	4.91923	0.67556	1
ENSRNOG00000008994	Arpc4	-0.00220579	33.7461	-0.00317877	5.07665	0.984878	1
ENSRNOG00000028062	Arpc5	0.0112423	34.6632	0.0161288	5.11533	0.908502	1
ENSRNOG00000014317	Arpc5l	-0.0461367	20.4935	-0.0650715	4.3571	0.660328	1
ENSRNOG00000014589	Arpin	-0.123887	2.78556	-0.168497	1.47797	0.405951	1	3
ENSRNOG00000023086	Arpp19	0.0972708	5.68907	0.13392	2.50819	0.424966	1
ENSRNOG00000008919	Arpp21	0.00973938	8.72031	0.013983	3.12438	0.928558	1	9
ENSRNOG00000002904	Arr3	0.329388	1.27756	0.410762	0.353391	0.161751	1	10
ENSRNOG00000030404	Arrb1	0.0117652	16.0087	0.0168746	4.00078	0.915349	1
ENSRNOG00000019308	Arrb2	0.00893203	9.8752	0.012829	3.30381	0.946626	1
ENSRNOG00000007622	Arrdc1	0.101171	3.48136	0.139038	1.79965	0.502204	1	5
ENSRNOG00000019009	Arrdc2	-0.304143	2.38183	-0.383102	1.25207	0.0689791	0.983755	3
ENSRNOG00000045649	Arrdc3	0.012376	19.9592	0.0177452	4.31898	0.898621	1	1
ENSRNOG00000010775	Arrdc4	0.000130648	10.2742	0.000188473	3.36096	1	1	1
ENSRNOG00000012953	Arsa	0.0434213	8.35981	0.0613218	3.06347	0.697933	1
ENSRNOG00000011150	Arsb	-0.0359445	33.1397	-0.0509467	5.05049	0.719101	1
ENSRNOG00000028350	Arse	-0.0565324	4.27854	-0.079337	2.09712	0.684099	1	2
ENSRNOG00000003931	Arsg	0.161008	13.6909	0.215378	3.77515	0.152335	1
ENSRNOG00000026060	Arsi	-0.19436	2.50547	-0.256238	1.32508	0.248008	1	1
ENSRNOG00000026937	Arsk	0.172936	4.84514	0.230124	2.27654	0.200787	1
ENSRNOG00000018909	Arv1	-0.157097	3.11256	-0.21051	1.6381	0.296937	1	3
ENSRNOG00000001888	Arvcf	-0.00693653	14.3063	-0.00997274	3.83858	0.946548	1
ENSRNOG00000053562	Arx	-0.0728614	1.44691	-0.101464	0.532979	0.671347	1	5
ENSRNOG00000049355	Arxes2	-0.0487089	15.4537	-0.0686142	3.94988	0.65085	1
ENSRNOG00000046858	Arxes2	-0.0811632	39.8205	-0.112584	5.31544	0.422409	1
ENSRNOG00000020081	As3mt	0.111514	5.77939	0.152527	2.53092	0.371444	1
ENSRNOG00000010034	Asah1	0.119342	30.3111	0.162651	4.92177	0.252406	1
ENSRNOG00000012196	Asah2	0.0145959	3.94913	0.0209053	1.98154	0.953755	1
ENSRNOG00000058733	Asap1	0.0514876	16.7535	0.0724318	4.06639	0.631355	1
ENSRNOG00000049714	Asap3	0.077216	2.10031	0.107308	1.0706	0.638258	1	1
ENSRNOG00000020322	Asb1	-0.0541002	12.973	-0.076012	3.69744	0.614751	1
ENSRNOG00000017967	Asb13	-0.256396	1.4564	-0.329291	0.542402	0.183243	1
ENSRNOG00000006365	Asb15	-1.27464	1.15361	-1.18564	0.206152	2.25012e-05	0.00150502
ENSRNOG00000051619	Asb2	-0.108804	1.3217	-0.149004	0.402395	0.519945	1	3
ENSRNOG00000032471	Asb3	-0.0421956	6.66518	-0.0596261	2.73664	0.734188	1
ENSRNOG00000009197	Asb4	-0.0247521	43.268	-0.035275	5.43523	0.807544	1
ENSRNOG00000024786	Asb6	0.0240672	8.56945	0.0343104	3.0992	0.819764	1
ENSRNOG00000013795	Asb7	0.0221344	7.90011	0.031585	2.98187	0.845157	1
ENSRNOG00000010099	Asb8	0.0570556	13.341	0.0800513	3.73779	0.607324	1
ENSRNOG00000056647	Ascc1	-0.0741236	3.83086	-0.10316	1.93767	0.594333	1	2
ENSRNOG00000007349	Ascc2	0.0264547	4.45964	0.0376699	2.15693	0.875116	1
ENSRNOG00000037604	Ascc3	-0.0594782	63.7707	-0.0833539	5.99482	0.549484	1	4
ENSRNOG00000000415	Asf1a	-0.0282213	9.85377	-0.0401509	3.30068	0.84023	1	1
ENSRNOG00000020386	Ash1l	0.0022798	76.3178	0.00328531	6.25395	0.983269	1
ENSRNOG00000014875	Ash2l	0.113013	16.2456	0.154471	4.02197	0.299397	1
ENSRNOG00000059765	Asic1	0.00819702	19.5227	0.0117776	4.28708	0.946272	1
ENSRNOG00000058308	Asic2	-0.130986	6.22049	-0.177581	2.63703	0.282274	1	3
ENSRNOG00000019985	Asic4	0.147607	1.49595	0.198628	0.581065	0.43668	1
ENSRNOG00000000903	Asl	-0.0433428	6.73685	-0.0612132	2.75207	0.722642	1
ENSRNOG00000028166	Asmtl	0.0952492	6.66337	0.131259	2.73625	0.428046	1
ENSRNOG00000003747	Asna1	0.0305263	19.8295	0.0433813	4.30957	0.774263	1
ENSRNOG00000007546	Asns	-0.0463722	13.83	-0.0653961	3.78973	0.671724	1
ENSRNOG00000003942	Asnsd1	-0.0413908	15.2725	-0.0585115	3.93287	0.695717	1
ENSRNOG00000019659	Aspa	-0.0355105	2.2199	-0.0503422	1.15049	0.822272	1	0
ENSRNOG00000012843	Aspg	0.647998	1.41528	0.720714	0.501089	0.00597454	0.212819	9
ENSRNOG00000007445	Asph	0.0585117	22.6408	0.0820372	4.50085	0.564036	1
ENSRNOG00000027213	Asphd1	-0.0814437	4.13311	-0.112959	2.04723	0.540446	1	3
ENSRNOG00000061004	Asphd2	-0.070558	7.31618	-0.098363	2.87109	0.532311	1
ENSRNOG00000012318	Aspm	-0.0221625	4.10324	-0.0316246	2.03676	0.888327	1	1
ENSRNOG00000036678	Aspscr1	-0.0539965	8.20949	-0.0758701	3.03729	0.648216	1
ENSRNOG00000020202	Asrgl1	0.0165813	14.2577	0.0237255	3.83367	0.88783	1
ENSRNOG00000008837	Ass1	-0.0541301	15.4211	-0.076053	3.94683	0.604999	1
ENSRNOG00000013059	Aste1	0.110765	9.16067	0.151553	3.19545	0.336825	1
ENSRNOG00000005667	Astn1	-0.0240702	83.435	-0.0343146	6.38258	0.802746	1
ENSRNOG00000060105	Astn2	-0.0799994	10.6179	-0.111031	3.40843	0.467797	1	2
ENSRNOG00000001808	Asun	0.00540594	20.7842	0.00777812	4.37741	0.949217	1	1
ENSRNOG00000011908	Asxl2	0.0459098	11.1014	0.0647584	3.47267	0.690425	1
ENSRNOG00000010861	Atad1	-0.0550188	51.784	-0.0772687	5.69444	0.5778	1
ENSRNOG00000025604	Atad2	0.110387	3.0262	0.151062	1.59751	0.452061	1	1
ENSRNOG00000058973	Atad2b	0.0786037	16.6266	0.109165	4.05542	0.465344	1
ENSRNOG00000018118	Atad3a	0.0259602	20.6645	0.0369747	4.36908	0.797518	1
ENSRNOG00000021903	Atad5	0.0539003	1.9999	0.0757384	0.999929	0.733902	1
ENSRNOG00000000809	Atat1	-0.0103376	6.79713	-0.0148375	2.76493	0.92637	1
ENSRNOG00000020407	Atcay	-0.0460514	56.0845	-0.0649537	5.80953	0.638486	1
ENSRNOG00000024414	Ate1	0.0439916	41.6246	0.0621101	5.37936	0.65721	1
ENSRNOG00000061088	Atf1	-0.0499645	17.5083	-0.0703405	4.12997	0.652027	1	1
ENSRNOG00000001597	Atf2	0.0690514	29.3159	0.0963312	4.87361	0.498053	1
ENSRNOG00000003745	Atf3	-0.00580584	28.5483	-0.00835183	4.83533	0.960873	1
ENSRNOG00000017801	Atf4	0.00989092	174.503	0.0141995	7.44711	0.915218	1	1
ENSRNOG00000020060	Atf5	-0.0264244	11.0689	-0.0376274	3.46845	0.827356	1	1
ENSRNOG00000024632	Atf6	-0.0232457	32.3935	-0.0331527	5.01763	0.823142	1
ENSRNOG00000000431	Atf6b	-0.0388687	12.8711	-0.0550134	3.68607	0.727417	1
ENSRNOG00000015269	Atf7	-0.349839	1.95312	-0.432788	0.965779	0.0563073	0.89902	3
ENSRNOG00000008870	Atf7ip	0.0497099	20.3111	0.0699906	4.34419	0.635262	1
ENSRNOG00000007756	Atg101	-0.0628585	13.4031	-0.0879496	3.74449	0.572523	1
ENSRNOG00000000157	Atg12	0.0661444	35.4865	0.0924029	5.1492	0.510055	1
ENSRNOG00000016984	Atg13	-0.0454904	5.80154	-0.0641799	2.53644	0.73463	1
ENSRNOG00000011873	Atg14	0.202698	6.3629	0.266274	2.66968	0.106805	1
ENSRNOG00000017913	Atg16l1	0.0953041	21.6928	0.131331	4.43915	0.360137	1
ENSRNOG00000019413	Atg16l2	-0.068553	3.21532	-0.0956585	1.68496	0.634779	1	2
ENSRNOG00000060707	Atg2a	-0.120267	22.9377	-0.163843	4.51965	0.258318	1
ENSRNOG00000002094	Atg3	0.0148665	14.8499	0.0212899	3.89238	0.895202	1
ENSRNOG00000050960	Atg4a	0.430502	1.89047	0.516521	0.918743	0.0333208	0.710898	10
ENSRNOG00000018403	Atg4b	-0.0317844	12.4783	-0.0451415	3.64135	0.77749	1
ENSRNOG00000008767	Atg4c	0.145333	3.31123	0.195767	1.72737	0.316555	1
ENSRNOG00000047625	Atg4d	-0.0909815	8.6725	-0.125627	3.11645	0.443596	1
ENSRNOG00000000322	Atg5	0.113721	8.22747	0.155388	3.04045	0.328793	1
ENSRNOG00000007486	Atg7	0.17531	3.22429	0.233041	1.68898	0.263345	1	2
ENSRNOG00000018975	Atg9a	-0.00891175	26.6159	-0.0128	4.73421	0.932118	1
ENSRNOG00000014783	Athl1	0.290531	2.16586	0.367965	1.11494	0.108475	1	10
ENSRNOG00000015511	Atic	0.0874101	32.0762	0.120896	5.00343	0.391403	1
ENSRNOG00000005063	Atl1	-0.0050743	29.5919	-0.00730215	4.88713	0.961915	1
ENSRNOG00000006523	Atl2	0.0493202	22.4851	0.0694549	4.4909	0.633698	1
ENSRNOG00000021203	Atl3	-0.0581728	5.09243	-0.0815752	2.34835	0.670571	1
ENSRNOG00000029773	Atm	-0.0828489	11.7517	-0.114832	3.5548	0.456268	1
ENSRNOG00000011422	Atmin	-0.0573435	22.2633	-0.0804442	4.47659	0.5747	1
ENSRNOG00000049575	Atn1	-0.53039	10.013	-0.6139	3.3238	8.09907e-05	0.00496214	3
ENSRNOG00000060594	Atn1	-0.473951	8.77932	-0.559688	3.13411	0.000397703	0.0207905	3
ENSRNOG00000013118	Atox1	-0.0533397	6.13238	-0.0749707	2.61645	0.671614	1
ENSRNOG00000056228	Atp10a	-0.0553221	5.90669	-0.0776834	2.56235	0.691716	1
ENSRNOG00000002312	Atp10d	0.31044	5.77917	0.390051	2.53086	0.0209432	0.532868	1
ENSRNOG00000017154	Atp11a	0.0768456	34.1586	0.106811	5.09418	0.449418	1
ENSRNOG00000052116	Atp11b	0.0392828	14.635	0.0555882	3.87135	0.710617	1
ENSRNOG00000003472	Atp11c	0.0717016	6.66242	0.0999032	2.73605	0.546011	1	8
ENSRNOG00000010776	Atp13a1	-0.0874577	24.6669	-0.120959	4.6245	0.404133	1
ENSRNOG00000008052	Atp13a2	0.0219582	57.0816	0.0313361	5.83495	0.825687	1
ENSRNOG00000001724	Atp13a3	0.0917092	2.87881	0.126589	1.52547	0.527858	1	4
ENSRNOG00000001714	Atp13a4	0.146941	3.73129	0.197792	1.89967	0.332239	1
ENSRNOG00000024127	Atp13a5	0.291929	1.15359	0.369527	0.206127	0.254239	1	5
ENSRNOG00000030019	Atp1a1	0.0389844	206.005	0.055174	7.68653	0.683786	1
ENSRNOG00000007290	Atp1a2	-0.0280464	259.248	-0.0399053	8.01819	0.76727	1
ENSRNOG00000020263	Atp1a3	-0.240835	154.647	-0.311312	7.27284	0.0219918	0.550406	2
ENSRNOG00000032378	Atp1a4	-0.0366802	14.5325	-0.0519709	3.86122	0.714474	1	6
ENSRNOG00000002934	Atp1b1	-0.00421182	225.73	-0.00606361	7.81845	0.964362	1
ENSRNOG00000011227	Atp1b2	-0.340603	16.1002	-0.422882	4.00901	0.00406837	0.1554	3
ENSRNOG00000011501	Atp1b3	-0.0134683	59.0355	-0.019301	5.88351	0.893839	1
ENSRNOG00000001285	Atp2a2	0.00501584	217.374	0.00721823	7.76403	0.957797	1
ENSRNOG00000004026	Atp2b1	0.044886	83.2972	0.0633455	6.3802	0.643701	1
ENSRNOG00000030269	Atp2b2	-0.123906	54.7754	-0.168522	5.77546	0.222829	1	2
ENSRNOG00000061304	Atp2b3	-0.194972	18.0936	-0.256977	4.17741	0.0787107	1	2
ENSRNOG00000003031	Atp2b4	-0.057534	56.2989	-0.0807041	5.81503	0.560335	1
ENSRNOG00000013305	Atp2c1	0.0678523	55.6687	0.0947121	5.7988	0.495852	1
ENSRNOG00000017032	Atp5a1	0.0254372	183.421	0.0362392	7.51902	0.789696	1
ENSRNOG00000002840	Atp5b	0.0184514	271.877	0.0263772	8.08681	0.845707	1
ENSRNOG00000019223	Atp5c1	0.00528488	49.2668	0.00760439	5.62254	0.959313	1
ENSRNOG00000014625	Atp5d	-0.0963691	20.2202	-0.132734	4.33772	0.359087	1
ENSRNOG00000049912	Atp5e	-0.0914309	16.5865	-0.126221	4.05194	0.398285	1
ENSRNOG00000046299	Atp5f1	0.0657855	86.9412	0.0919172	6.44197	0.502995	1
ENSRNOG00000016000	Atp5f1	0.0644148	86.8986	0.0900604	6.44126	0.511738	1
ENSRNOG00000007235	Atp5g1	0.075762	13.6427	0.105359	3.77006	0.480306	1
ENSRNOG00000015320	Atp5g2	0.0489775	25.8637	0.0689837	4.69286	0.635421	1
ENSRNOG00000001596	Atp5g3	0.00229812	43.4336	0.00331168	5.44074	0.981495	1
ENSRNOG00000003626	Atp5h	-0.0851226	27.7354	-0.117858	4.79366	0.407864	1
ENSRNOG00000000064	Atp5i	0.0131926	16.2282	0.0189085	4.02043	0.915711	1
ENSRNOG00000001551	Atp5j	-0.0611702	15.9143	-0.0856561	3.99225	0.56775	1
ENSRNOG00000027049	Atp5j2	0.10762	20.5956	0.147464	4.36426	0.309882	1
ENSRNOG00000028884	Atp5l	0.0380588	35.4577	0.0538882	5.14803	0.702662	1
ENSRNOG00000001991	Atp5o	0.0602189	30.9411	0.0843622	4.95145	0.553953	1
ENSRNOG00000004893	Atp5s	-0.140917	2.9715	-0.190194	1.57119	0.347416	1
ENSRNOG00000020596	Atp5sl	-0.0248967	10.232	-0.0354785	3.35502	0.805424	1
ENSRNOG00000054352	Atp6ap1	0.0740936	102.585	0.10312	6.68068	0.45082	1
ENSRNOG00000040201	Atp6ap1l	0.181879	1.20824	0.241082	0.272908	0.364375	1	4
ENSRNOG00000003858	Atp6ap2	0.0493686	64.8889	0.0695215	6.0199	0.615233	1
ENSRNOG00000036814	Atp6v0a1	-0.029361	100.704	-0.041749	6.65397	0.760221	1
ENSRNOG00000052704	Atp6v0a2	0.0701524	19.4118	0.0978163	4.27886	0.506115	1
ENSRNOG00000019655	Atp6v0b	-0.0197722	44.3515	-0.0282469	5.47091	0.843737	1
ENSRNOG00000006542	Atp6v0c	-0.0590402	115.462	-0.0827573	6.85127	0.544276	1
ENSRNOG00000017235	Atp6v0d1	0.014958	87.616	0.02142	6.45312	0.877299	1
ENSRNOG00000003269	Atp6v0e1	0.0107708	7.54129	0.0154559	2.91481	0.945934	1
ENSRNOG00000008218	Atp6v0e2	0.0632528	21.4438	0.0884846	4.42249	0.547188	1
ENSRNOG00000001992	Atp6v1a	0.0473648	118.215	0.066764	6.88527	0.625467	1
ENSRNOG00000011891	Atp6v1b2	-0.0150728	167.289	-0.0215832	7.3862	0.873971	1
ENSRNOG00000004846	Atp6v1c1	-0.0553918	58.0809	-0.0777787	5.85999	0.573965	1
ENSRNOG00000050553	Atp6v1c2	0.144771	1.2544	0.195059	0.326999	0.500899	1	8
ENSRNOG00000009080	Atp6v1d	0.0977887	50.8625	0.1346	5.66853	0.332367	1
ENSRNOG00000011905	Atp6v1e1	0.0716775	48.761	0.0998708	5.60766	0.473873	1
ENSRNOG00000007392	Atp6v1f	0.00495976	22.9868	0.00713774	4.52273	0.968569	1
ENSRNOG00000008163	Atp6v1g1	0.00355836	46.5927	0.00512452	5.54203	0.97397	1
ENSRNOG00000000840	Atp6v1g2	0.0060572	39.5835	0.00871233	5.30683	0.957535	1
ENSRNOG00000030862	Atp6v1h	-0.0491309	44.0698	-0.0691946	5.46172	0.622321	1
ENSRNOG00000061367	Atp7a	0.115112	15.2523	0.157189	3.93096	0.290981	1
ENSRNOG00000012878	Atp7b	-0.100814	3.36866	-0.138571	1.75217	0.45086	1	0
ENSRNOG00000034200	Atp8a1	0.0209131	78.1429	0.0298601	6.28804	0.830429	1
ENSRNOG00000052298	Atp8a1	-0.087024	11.2023	-0.120384	3.48572	0.436785	1
ENSRNOG00000008053	Atp8a2	0.0693193	12.7243	0.0966928	3.66952	0.521842	1	2
ENSRNOG00000024952	Atp8b1	-0.121901	3.13457	-0.165945	1.64827	0.44291	1	1
ENSRNOG00000020822	Atp8b2	-0.0827228	43.1191	-0.114664	5.43026	0.412339	1
ENSRNOG00000024975	Atp8b3	0.0779045	1.01004	0.108229	0.0144081	0.755738	1
ENSRNOG00000049484	Atp9a	-0.0106922	112.38	-0.0153437	6.81224	0.911362	1
ENSRNOG00000032039	Atp9b	-0.0463663	18.5979	-0.065388	4.21707	0.657355	1
ENSRNOG00000010169	Atpaf1	0.0590675	6.48244	0.0827946	2.69654	0.629483	1
ENSRNOG00000003719	Atpaf2	0.00485066	4.79699	0.0069811	2.26213	1	1
ENSRNOG00000013300	Atpif1	0.00218028	33.034	0.00314206	5.04588	0.984141	1
ENSRNOG00000010027	Atr	0.203853	9.79163	0.267659	3.29155	0.0884422	1
ENSRNOG00000006326	Atraid	0.0797004	5.42161	0.110631	2.43872	0.530249	1
ENSRNOG00000020670	Atrip	-0.00451814	8.27513	-0.00650361	3.04878	0.987523	1
ENSRNOG00000021240	Atrn	0.0655488	93.1012	0.0915967	6.54073	0.505857	1
ENSRNOG00000017406	Atrnl1	0.0613592	23.6061	0.085913	4.56109	0.558029	1
ENSRNOG00000046897	Atrx	0.131785	5.95733	0.1786	2.57467	0.300775	1
ENSRNOG00000056703	Atrx	0.0914476	80.5345	0.126243	6.33153	0.357864	1
ENSRNOG00000016998	Atxn1	-0.17505	6.22951	-0.232722	2.63912	0.163983	1	2
ENSRNOG00000014637	Atxn10	0.0258802	71.512	0.0368623	6.16011	0.790727	1
ENSRNOG00000038766	Atxn1l	-0.114376	9.55113	-0.156236	3.25567	0.320874	1
ENSRNOG00000001256	Atxn2	-0.0972077	19.3758	-0.133837	4.27618	0.359135	1
ENSRNOG00000018686	Atxn2l	-0.158756	26.5644	-0.212576	4.73142	0.137481	1
ENSRNOG00000005470	Atxn3	0.0655586	5.71899	0.0916099	2.51576	0.591435	1
ENSRNOG00000007246	Atxn7	-0.029868	5.73846	-0.0424594	2.52066	0.847417	1
ENSRNOG00000010415	Atxn7l1	-0.259849	2.8883	-0.333251	1.53022	0.0978979	1	2
ENSRNOG00000028749	Atxn7l2	0.00532836	4.61474	0.00766679	2.20625	0.938683	1	9
ENSRNOG00000020930	Atxn7l3	0.0494765	12.9999	0.0696698	3.70043	0.637207	1
ENSRNOG00000059744	Atxn7l3b	-0.00278465	76.4111	-0.00401181	6.25571	0.978397	1
ENSRNOG00000011684	Auh	-0.0866383	15.587	-0.119872	3.96228	0.418211	1
ENSRNOG00000007842	Aup1	0.057992	16.0751	0.0813287	4.00675	0.588689	1
ENSRNOG00000004479	Aurka	0.188585	1.18742	0.249246	0.247836	0.400568	1
ENSRNOG00000018691	Aurkaip1	0.0235848	46.6998	0.0336307	5.54534	0.808799	1
ENSRNOG00000005659	Aurkb	-0.17278	2.96028	-0.229932	1.56573	0.232022	1	1
ENSRNOG00000015825	Aurkc	-0.065751	2.71305	-0.0918704	1.43992	0.67018	1	10
ENSRNOG00000000885	Auts2	-0.0840649	1.75374	-0.116451	0.810438	0.633834	1	3
ENSRNOG00000006419	Aven	0.0292181	3.62986	0.0415487	1.85991	0.828355	1	1
ENSRNOG00000050419	Avil	-0.0472281	1.92094	-0.0665757	0.941809	0.841588	1
ENSRNOG00000013314	Avl9	0.0613816	18.0776	0.0859434	4.17613	0.563122	1
ENSRNOG00000021229	Avp	-0.352444	5.54586	-0.435568	2.47141	0.00949873	0.300217	0
ENSRNOG00000014828	Avpi1	0.0280438	4.10479	0.0399017	2.03731	0.844146	1
ENSRNOG00000004400	Avpr1a	0.290717	1.66251	0.368173	0.733365	0.118714	1	1
ENSRNOG00000055010	Axin2	0.00997865	6.65187	0.0143248	2.73376	0.954912	1
ENSRNOG00000020716	Axl	-0.0221466	33.1021	-0.0316022	5.04885	0.832614	1
ENSRNOG00000010096	Azi2	-0.0620173	17.2131	-0.0868073	4.10544	0.563	1
ENSRNOG00000005333	Azin1	0.0434806	53.3181	0.0614038	5.73655	0.655191	1
ENSRNOG00000051507	Azin2	-0.250405	1.52643	-0.322396	0.610164	0.197848	1	2
ENSRNOG00000017123	B2m	0.0692603	267.085	0.096613	8.06116	0.474276	1	4
ENSRNOG00000012019	B3galnt1	0.108066	40.8181	0.148043	5.35114	0.290639	1
ENSRNOG00000016855	B3galnt2	0.124588	12.0243	0.169396	3.58788	0.270067	1
ENSRNOG00000007625	B3galt1	-0.231438	3.78036	-0.300344	1.91852	0.10653	1	3
ENSRNOG00000003251	B3galt2	0.197336	5.28286	0.259828	2.40132	0.129295	1	9
ENSRNOG00000000471	B3galt4	-0.255773	1.30021	-0.328575	0.378745	0.212568	1
ENSRNOG00000030983	B3galt5	0.000461507	7.25804	0.00066566	2.85958	1	1	5
ENSRNOG00000019979	B3galt6	0.00917052	4.32367	0.01317	2.11226	0.935656	1	10
ENSRNOG00000007142	B3gat1	0.00879591	14.9197	0.0126343	3.89914	0.949641	1
ENSRNOG00000046852	B3gat2	0.246782	2.35131	0.31821	1.23346	0.154094	1	0
ENSRNOG00000019804	B3gat3	0.0767129	29.2009	0.106634	4.86794	0.454156	1
ENSRNOG00000020110	B3gnt1	-0.00382522	25.2449	-0.00550809	4.65792	0.9692	1
ENSRNOG00000046904	B3gnt1	-0.0234972	17.7735	-0.0335072	4.15166	0.822698	1
ENSRNOG00000009267	B3gnt2	0.0165535	14.8936	0.0236861	3.89662	0.879388	1
ENSRNOG00000018267	B3gnt7	-0.173034	1.89871	-0.230245	0.925023	0.317293	1	2
ENSRNOG00000053895	B3gnt9	-0.500749	1.96937	-0.585683	0.977735	0.00856624	0.278576	3
ENSRNOG00000049724	B3gntl1	0.0370116	1.30314	0.052432	0.381989	0.84302	1	4
ENSRNOG00000004839	B4galnt1	0.0709973	8.71955	0.0989549	3.12425	0.560239	1
ENSRNOG00000053075	B4galnt4	0.0452881	17.3437	0.0639006	4.11634	0.671035	1
ENSRNOG00000059461	B4galt1	0.0988615	3.85983	0.13601	1.94854	0.498	1
ENSRNOG00000019609	B4galt2	0.0257357	11.3879	0.036659	3.50942	0.82278	1
ENSRNOG00000003551	B4galt3	0.0620577	12.2335	0.0868621	3.61277	0.564736	1
ENSRNOG00000003114	B4galt4	0.0277861	2.57282	0.0395401	1.36335	0.935904	1	10
ENSRNOG00000008283	B4galt5	0.106756	53.4226	0.146337	5.73938	0.288722	1
ENSRNOG00000015895	B4galt6	-0.0473754	24.9202	-0.0667787	4.63924	0.640819	1
ENSRNOG00000021886	B4galt7	0.0494134	6.27057	0.0695831	2.6486	0.676881	1
ENSRNOG00000047790	B9d1	0.041098	4.54304	0.0581059	2.18366	0.756248	1	11
ENSRNOG00000002462	B9d1	0.0395184	4.67102	0.0559152	2.22374	0.781054	1	11
ENSRNOG00000028753	B9d2	0.108149	5.99256	0.148152	2.58317	0.398571	1
ENSRNOG00000004697	Baalc	0.168129	19.0613	0.224199	4.25257	0.131645	1	5
ENSRNOG00000017071	Babam1	-0.0765492	10.1373	-0.106414	3.34161	0.496687	1
ENSRNOG00000016847	Bace1	-0.0248505	14.2822	-0.0354135	3.83614	0.811048	1
ENSRNOG00000001953	Bace2	0.0589218	1.5623	0.0825961	0.643667	0.772204	1	0
ENSRNOG00000001582	Bach1	0.0787853	27.6556	0.109408	4.7895	0.432899	1	1
ENSRNOG00000006170	Bach2	-0.101585	1.89265	-0.13958	0.920411	0.579492	1
ENSRNOG00000021147	Bad	0.0447944	9.77459	0.0632191	3.28904	0.694864	1
ENSRNOG00000008277	Bag1	-0.0449795	19.1089	-0.0634747	4.25617	0.674159	1
ENSRNOG00000012709	Bag2	0.0494449	3.69489	0.0696265	1.88553	0.690744	1	1
ENSRNOG00000020298	Bag3	0.110559	22.8458	0.151287	4.51385	0.289677	1
ENSRNOG00000042560	Bag4	0.0664196	7.33177	0.0927752	2.87416	0.578223	1
ENSRNOG00000058841	Bag5	0.0223658	22.8274	0.0319115	4.5127	0.828474	1
ENSRNOG00000011527	Bag5	0.0136352	21.4197	0.0195385	4.42086	0.897305	1
ENSRNOG00000000851	Bag6	-0.0220179	54.8052	-0.0314205	5.77624	0.822354	1
ENSRNOG00000043102	Bahcc1	-0.290225	3.57124	-0.367622	1.83643	0.052437	0.868478	2
ENSRNOG00000010428	Bahd1	0.0280236	15.5993	0.0398734	3.96341	0.796311	1
ENSRNOG00000004049	Baiap2	-0.0115389	21.1628	-0.0165518	4.40346	0.918251	1
ENSRNOG00000001007	Baiap2l1	0.171721	1.12404	0.22863	0.168687	0.465136	1	1
ENSRNOG00000012215	Baiap2l2	0.0433335	1.1416	0.0612004	0.19106	0.885866	1	0
ENSRNOG00000000485	Bak1	0.237614	4.1237	0.307561	2.04394	0.0918636	1	1
ENSRNOG00000016066	Bambi	0.0619685	2.44177	0.086741	1.28793	0.675001	1	8
ENSRNOG00000020460	Banf1	-0.0322795	10.2331	-0.0458336	3.35517	0.775333	1
ENSRNOG00000019140	Banp	0.075843	6.13723	0.105468	2.61759	0.5306	1
ENSRNOG00000019097	Bap1	0.0302049	51.9094	0.0429312	5.69792	0.756798	1
ENSRNOG00000014960	Bard1	-0.429951	1.01422	-0.515966	0.0203731	0.103127	1
ENSRNOG00000008592	Barx2	0.136443	1.40805	0.184525	0.4937	0.493051	1
ENSRNOG00000046313	Basp1	-0.173372	47.8674	-0.23066	5.58097	0.0975475	1	7
ENSRNOG00000020876	Bax	-0.0197442	6.60054	-0.0282074	2.72259	0.894101	1
ENSRNOG00000006828	Baz1a	0.0120567	23.0032	0.0172902	4.52376	0.894467	1	1
ENSRNOG00000001453	Baz1b	-7.15918e-05	53.583	-0.000103281	5.7437	1	1
ENSRNOG00000053881	Baz2a	-0.0288105	15.3268	-0.0409772	3.93799	0.785371	1
ENSRNOG00000056984	Baz2b	-0.00826438	35.4086	-0.011874	5.14603	0.938253	1
ENSRNOG00000019832	Bbs1	0.0661039	10.5153	0.092348	3.39442	0.560604	1	2
ENSRNOG00000026913	Bbs10	-0.0783533	3.95234	-0.10883	1.98271	0.602686	1
ENSRNOG00000007510	Bbs12	0.0525704	1.73782	0.0739168	0.797277	0.830943	1	3
ENSRNOG00000019020	Bbs2	-0.0114145	12.0022	-0.0163744	3.58523	0.910453	1
ENSRNOG00000026171	Bbs4	0.0816511	19.3874	0.113235	4.27705	0.441193	1
ENSRNOG00000007127	Bbs5	0.177011	3.85547	0.235128	1.94691	0.203568	1	9
ENSRNOG00000015816	Bbs7	0.0788065	10.3329	0.109436	3.36917	0.495044	1
ENSRNOG00000015189	Bbs9	0.0474699	8.37294	0.0669088	3.06573	0.67599	1
ENSRNOG00000001971	Bbx	-0.0101395	15.0226	-0.0145545	3.90906	0.931639	1
ENSRNOG00000029399	Bcam	-0.0355457	7.64677	-0.0503913	2.93485	0.775804	1
ENSRNOG00000018798	Bcan	0.0506363	81.4554	0.0712633	6.34794	0.604542	1
ENSRNOG00000007884	Bcap29	0.0175949	4.60245	0.0251634	2.2024	0.918406	1
ENSRNOG00000055756	Bcap31	0.0749496	22.371	0.104269	4.48356	0.470492	1
ENSRNOG00000019253	Bcar1	0.0891297	21.7981	0.123176	4.44613	0.398254	1
ENSRNOG00000013737	Bcar3	-0.00693657	17.1063	-0.00997281	4.09646	0.963661	1
ENSRNOG00000012906	Bcas1	0.0638634	29.695	0.089313	4.89215	0.53627	1
ENSRNOG00000018783	Bcas2	-0.0177896	14.6045	-0.0254394	3.86834	0.870291	1
ENSRNOG00000015514	Bcat1	-0.0237645	437.405	-0.0338838	8.77282	0.801691	1
ENSRNOG00000020956	Bcat2	0.0693977	2.28526	0.0967984	1.19236	0.659856	1	9
ENSRNOG00000018066	Bccip	-0.000220198	10.5348	-0.000317643	3.3971	1	1
ENSRNOG00000058430	Bcdin3d	-0.0435366	1.88077	-0.0614812	0.911326	0.800129	1	0
ENSRNOG00000009826	Bche	-0.111336	2.29971	-0.152295	1.20145	0.487127	1	11
ENSRNOG00000020607	Bckdha	-0.0723646	12.6882	-0.100796	3.66541	0.507205	1
ENSRNOG00000009928	Bckdhb	0.291668	5.24828	0.369235	2.39184	0.0334559	0.711729	6
ENSRNOG00000019485	Bckdk	-0.0811665	9.39541	-0.112589	3.23196	0.467155	1
ENSRNOG00000042389	Bcl10	0.0574108	11.7306	0.080536	3.5522	0.588546	1	1
ENSRNOG00000007049	Bcl11a	-0.00909643	2.21211	-0.013064	1.14543	1	1	2
ENSRNOG00000005776	Bcl11b	-0.115471	3.38287	-0.157653	1.75825	0.379111	1	0
ENSRNOG00000002791	Bcl2	-0.014389	2.10272	-0.020611	1.07226	1	1	4
ENSRNOG00000047606	Bcl2a1	0.00783805	6.53121	0.0112638	2.70735	0.938759	1	4
ENSRNOG00000007946	Bcl2l1	0.0930086	31.1819	0.128305	4.96264	0.364366	1
ENSRNOG00000016551	Bcl2l11	-0.0896975	5.04999	-0.123928	2.33628	0.504232	1	1
ENSRNOG00000020486	Bcl2l12	0.155252	1.34585	0.208207	0.428515	0.480648	1	0
ENSRNOG00000012394	Bcl2l13	0.0806144	9.53251	0.111852	3.25286	0.480666	1
ENSRNOG00000018503	Bcl2l1-ps1	-0.0172572	4.5401	-0.0246845	2.18272	0.93807	1
ENSRNOG00000015732	Bcl2l2	0.00196398	29.557	0.00283064	4.88543	0.989605	1
ENSRNOG00000043416	Bcl3	0.272453	3.34801	0.347612	1.7433	0.0788712	1	1
ENSRNOG00000001843	Bcl6	0.072531	15.4338	0.101019	3.94802	0.491062	1	1
ENSRNOG00000059956	Bcl6b	-0.181702	5.23621	-0.240867	2.38852	0.187888	1	1
ENSRNOG00000056017	Bcl7a	-0.441801	1.03231	-0.527872	0.0458708	0.0768291	1
ENSRNOG00000032705	Bcl7b	-0.0506351	12.4179	-0.0712616	3.63435	0.654365	1
ENSRNOG00000018916	Bcl7c	-0.391544	4.73617	-0.476687	2.24372	0.00697817	0.239116	3
ENSRNOG00000017516	Bcl9	-0.246808	5.20597	-0.318239	2.38017	0.0716064	0.997994	2
ENSRNOG00000012420	Bcl9l	-0.686895	5.65044	-0.75437	2.49836	1.13633e-05	0.000791147	7
ENSRNOG00000058050	Bclaf1	0.11202	97.5223	0.153183	6.60766	0.262061	1
ENSRNOG00000038746	Bco2	0.0579497	1.02476	0.0812711	0.0352904	0.816377	1
ENSRNOG00000034240	Bcor	0.0896387	10.9121	0.12385	3.44785	0.425251	1
ENSRNOG00000005076	Bcorl1	-0.1673	3.33569	-0.223176	1.73798	0.249469	1	3
ENSRNOG00000001304	Bcr	-0.176723	17.6062	-0.234775	4.13801	0.110712	1
ENSRNOG00000016754	Bcs1l	-0.0323791	4.38868	-0.0459728	2.13379	0.790771	1
ENSRNOG00000001736	Bdh1	0.0426938	4.77348	0.0603156	2.25504	0.765875	1
ENSRNOG00000047300	Bdkrb2	0.310486	1.92182	0.390102	0.942472	0.086974	1	1
ENSRNOG00000047466	Bdnf	-0.0209638	9.29964	-0.0299318	3.21717	0.876583	1
ENSRNOG00000017864	Bdp1	0.0171009	48.6635	0.0244627	5.60477	0.858405	1
ENSRNOG00000020513	Becn1	-0.00602959	30.8924	-0.00867273	4.94918	0.957048	1
ENSRNOG00000004650	Begain	-0.241214	11.8468	-0.311752	3.56643	0.0407228	0.777744	2
ENSRNOG00000046505	Bend3	-0.216217	3.45163	-0.282401	1.78728	0.156046	1	7
ENSRNOG00000008025	Bend5	0.0419344	3.18691	0.0592644	1.67216	0.810723	1
ENSRNOG00000052376	Bend6	0.057749	22.2479	0.0809973	4.4756	0.581863	1
ENSRNOG00000022712	Bend7	0.285675	2.38064	0.362526	1.25135	0.0859347	1	1
ENSRNOG00000020346	Best1	0.176373	191.091	0.234346	7.57812	0.0841701	1
ENSRNOG00000011008	Bet1	-0.0027429	7.20325	-0.00395175	2.84865	0.985944	1
ENSRNOG00000013165	Bet1l	0.0475216	6.93729	0.0669799	2.79437	0.701873	1
ENSRNOG00000032729	Bex2	-0.00644729	67.7233	-0.00927162	6.08158	0.948152	1
ENSRNOG00000003151	Bfar	0.0275723	17.3712	0.0392399	4.11863	0.785935	1
ENSRNOG00000055962	Bgn	0.101984	1.72811	0.140103	0.789194	0.627961	1	10
ENSRNOG00000003191	Bhlhb9	-0.000978322	12.0002	-0.00141073	3.58499	0.991031	1
ENSRNOG00000021745	Bhlhe22	-0.270302	1.30918	-0.345172	0.388662	0.194362	1	3
ENSRNOG00000007152	Bhlhe40	0.0934616	22.9349	0.128903	4.51948	0.3779	1
ENSRNOG00000048961	Bhlhe41	0.0309676	6.51159	0.043999	2.70301	0.832813	1
ENSRNOG00000000614	Bicc1	0.166908	4.6119	0.222691	2.20536	0.218548	1	8
ENSRNOG00000036911	Bicd1	0.0392103	19.5269	0.0554876	4.28739	0.712001	1
ENSRNOG00000016031	Bicd2	0.0207846	38.1	0.0296784	5.25172	0.834282	1
ENSRNOG00000012439	Bid	0.149081	6.82852	0.20048	2.77157	0.236894	1
ENSRNOG00000012852	Bin1	0.0385826	54.6759	0.0546159	5.77283	0.696754	1
ENSRNOG00000031930	Bin2	0.637615	1.26985	0.711596	0.34466	0.0126309	0.374213	10
ENSRNOG00000018023	Bin3	-0.0133932	4.32994	-0.019194	2.11435	0.935656	1
ENSRNOG00000010602	Birc2	0.154798	35.6595	0.20764	5.15621	0.141006	1
ENSRNOG00000005731	Birc3	0.0739701	26.5805	0.102954	4.7323	0.464697	1	1
ENSRNOG00000027191	Birc6	0.0991228	111.923	0.136353	6.80636	0.317646	1
ENSRNOG00000022894	Bivm	0.169669	4.93777	0.2261	2.30386	0.207175	1
ENSRNOG00000024437	Blcap	-0.108753	27.2725	-0.148939	4.76938	0.294467	1
ENSRNOG00000020551	Bles03	0.0688342	10.0997	0.0960381	3.33624	0.536745	1
ENSRNOG00000011213	Blm	0.170109	1.46151	0.226643	0.547458	0.39429	1	9
ENSRNOG00000003563	Blmh	0.0455725	16.8733	0.0642931	4.07667	0.67112	1
ENSRNOG00000013967	Blnk	-0.477375	3.81431	-0.563036	1.93142	0.00293245	0.121396	1
ENSRNOG00000007784	Bloc1s1	0.000938972	5.56069	0.00135402	2.47526	0.982515	1
ENSRNOG00000012684	Bloc1s2	0.0174921	9.17086	0.0250176	3.19706	0.886298	1
ENSRNOG00000054224	Bloc1s4	-0.0880365	3.73498	-0.121727	1.9011	0.525327	1
ENSRNOG00000016497	Bloc1s5	-0.018673	4.29115	-0.026691	2.10136	0.91372	1
ENSRNOG00000037160	Bloc1s6	-0.12656	6.04638	-0.171924	2.59607	0.316729	1
ENSRNOG00000011778	Blvra	-0.093199	4.29457	-0.128556	2.10251	0.498744	1
ENSRNOG00000024410	Blvrb	0.0472609	5.7442	0.0666209	2.52211	0.700635	1
ENSRNOG00000002884	Blzf1	0.233474	4.85052	0.302728	2.27814	0.0800662	1
ENSRNOG00000007529	Bmf	0.0871401	1.69074	0.120538	0.757654	0.702977	1	5
ENSRNOG00000016585	Bmi1	-0.104063	6.02468	-0.142822	2.59089	0.400419	1
ENSRNOG00000010890	Bmp1	0.0167143	12.1122	0.0239143	3.59839	0.866935	1
ENSRNOG00000021276	Bmp2	-0.226912	3.65321	-0.295032	1.86917	0.123755	1
ENSRNOG00000009694	Bmp4	0.372949	1.06814	0.457278	0.095102	0.0921551	1
ENSRNOG00000013717	Bmp6	0.23246	3.68685	0.30154	1.88239	0.118055	1	6
ENSRNOG00000053384	Bmp7	0.910425	1.92375	0.933894	0.943918	9.53921e-05	0.0058212	6
ENSRNOG00000030155	Bmp8a	-0.286	1.11622	-0.362891	0.158618	0.191893	1	2
ENSRNOG00000015357	Bmper	-0.243875	2.2675	-0.314842	1.1811	0.12374	1	3
ENSRNOG00000052469	Bmpr1a	0.12554	24.9223	0.170617	4.63936	0.235239	1
ENSRNOG00000016289	Bmpr1b	0.135656	6.93838	0.183526	2.7946	0.257692	1
ENSRNOG00000022196	Bmpr2	-0.130849	42.2783	-0.177407	5.40184	0.203678	1
ENSRNOG00000006576	Bms1	0.0484558	17.5117	0.068266	4.13024	0.648513	1
ENSRNOG00000042556	Bmyc	-0.0620803	3.67319	-0.0868929	1.87703	0.668786	1	2
ENSRNOG00000019770	Bnc1	-0.552989	1.0242	-0.635048	0.0344944	0.0317622	0.689554
ENSRNOG00000020753	Bnip1	0.146893	3.21908	0.197731	1.68665	0.341893	1
ENSRNOG00000056024	Bnip2	0.0377513	12.4504	0.0534607	3.63812	0.719147	1
ENSRNOG00000017243	Bnip3	0.0489227	22.2497	0.0689083	4.47572	0.642157	1
ENSRNOG00000009820	Bnip3l	0.0417695	38.9231	0.0590361	5.28256	0.674825	1
ENSRNOG00000002041	Boc	-0.0382055	4.05417	-0.054092	2.01941	0.820542	1
ENSRNOG00000020717	Bod1	-0.0168603	9.98712	-0.0241214	3.32007	0.89448	1
ENSRNOG00000050437	Bod1l1	0.0256589	38.7595	0.036551	5.27648	0.795873	1
ENSRNOG00000018214	Bok	-0.0649793	5.47663	-0.0908253	2.45329	0.625652	1
ENSRNOG00000021185	Bola1	-0.166917	2.36971	-0.222702	1.24471	0.305605	1	7
ENSRNOG00000021866	Bola3	0.222922	3.77861	0.290332	1.91786	0.124711	1	8
ENSRNOG00000021773	Bop1	0.00892239	20.5977	0.0128152	4.36441	0.931893	1
ENSRNOG00000024798	Bora	0.0209982	1.17692	0.0299803	0.235012	0.943962	1	9
ENSRNOG00000006505	Borcs5	-0.0281135	1.92802	-0.0399995	0.947121	0.960463	1	11
ENSRNOG00000006513	Borcs6	-0.115782	7.88606	-0.158055	2.97931	0.320184	1
ENSRNOG00000020076	Borcs7	0.0687301	10.2957	0.0958976	3.36396	0.543694	1
ENSRNOG00000020427	Borcs8	-0.0377897	2.9006	-0.0535141	1.53635	0.853813	1	0
ENSRNOG00000010133	Bpgm	0.0964243	33.1707	0.132806	5.05184	0.346428	1
ENSRNOG00000017577	Bphl	0.119094	2.59608	0.162331	1.37634	0.447479	1
ENSRNOG00000002378	Bpnt1	0.0512992	16.6798	0.0721734	4.06003	0.633025	1
ENSRNOG00000047296	Bptf	-0.0168707	59.02	-0.0241363	5.88313	0.862913	1
ENSRNOG00000010957	Braf	0.0169985	7.57238	0.0243175	2.92075	0.89263	1
ENSRNOG00000046497	Brap	0.032583	8.57614	0.0462577	3.10033	0.761443	1	1
ENSRNOG00000001236	Brat1	-0.0965551	4.99664	-0.132978	2.32096	0.458089	1
ENSRNOG00000020701	Brca1	-0.0145566	1.97022	-0.0208493	0.978354	0.960872	1	1
ENSRNOG00000001111	Brca2	0.0121535	4.27084	0.017428	2.09452	0.978305	1
ENSRNOG00000048061	Brcc3	0.00547248	12.7149	0.0078736	3.66844	0.948839	1
ENSRNOG00000004538	Brd1	0.00145576	37.2782	0.00209869	5.22026	0.988272	1
ENSRNOG00000000461	Brd2	0.000252019	72.2581	0.000363541	6.17509	0.996548	1
ENSRNOG00000007681	Brd3	0.0347441	11.503	0.0492741	3.52394	0.76115	1
ENSRNOG00000006770	Brd4	-0.201353	14.7239	-0.26466	3.88008	0.0748809	1
ENSRNOG00000014419	Brd7	0.0947712	23.5031	0.130629	4.55478	0.365573	1
ENSRNOG00000020340	Brd8	-0.0401918	20.5798	-0.0568496	4.36316	0.698947	1
ENSRNOG00000015676	Brd9	0.0209006	13.1458	0.0298424	3.71653	0.847797	1
ENSRNOG00000002073	Brdt	0.15724	1.48154	0.210688	0.567096	0.471332	1	10
ENSRNOG00000004364	Bre	0.0451752	10.3571	0.0637447	3.37255	0.69059	1
ENSRNOG00000014595	Brf1	-0.0287142	11.1221	-0.0408422	3.47535	0.809588	1
ENSRNOG00000012739	Brf2	0.0602898	4.07106	0.0844587	2.0254	0.671843	1
ENSRNOG00000001009	Bri3	-0.161904	6.04221	-0.21649	2.59508	0.211581	1
ENSRNOG00000000979	Bri3bp	-0.0542814	7.08403	-0.0762601	2.82457	0.655265	1
ENSRNOG00000009611	Bricd5	-0.0459723	2.38988	-0.0648447	1.25694	0.798851	1	5
ENSRNOG00000005561	Brinp1	-0.037111	21.0609	-0.0525704	4.39649	0.720164	1
ENSRNOG00000005592	Brinp2	-0.115389	12.554	-0.157547	3.65007	0.299925	1
ENSRNOG00000002811	Brinp3	-0.0919198	12.7743	-0.126867	3.67518	0.406838	1
ENSRNOG00000059997	Brip1	0.0431075	2.71117	0.0608879	1.43891	0.755379	1	1
ENSRNOG00000018021	Brix1	0.00386609	21.117	0.00556684	4.40034	0.96705	1	1
ENSRNOG00000010184	Brk1	0.0698971	18.932	0.0974721	4.24275	0.512578	1
ENSRNOG00000047683	Brms1	0.178278	12.0876	0.23668	3.59546	0.116405	1	1
ENSRNOG00000020117	Brms1	0.143988	16.4645	0.194072	4.04129	0.185705	1	1
ENSRNOG00000008249	Brms1l	0.0610894	19.9859	0.0855462	4.32091	0.560084	1
ENSRNOG00000052963	Brox	-0.00575299	30.6871	-0.00827603	4.93956	0.960011	1
ENSRNOG00000008142	Brpf1	0.051191	18.8014	0.0720249	4.23277	0.6189	1
ENSRNOG00000028641	Brpf3	-0.0204221	6.31155	-0.0291661	2.65799	0.874697	1
ENSRNOG00000000873	Brs3	-0.226883	1.82467	-0.294998	0.867632	0.197668	1	3
ENSRNOG00000017673	Brsk1	-0.0113952	36.7305	-0.0163468	5.19891	0.907261	1
ENSRNOG00000020021	Brsk2	-0.00732423	14.5454	-0.0105281	3.86249	0.946207	1
ENSRNOG00000001632	Brwd1	0.0296495	40.4274	0.0421533	5.33726	0.764435	1
ENSRNOG00000002291	Brwd3	0.0803323	8.48666	0.111475	3.0852	0.500429	1
ENSRNOG00000008338	Bsdc1	0.0110486	32.69	0.0158523	5.03078	0.909462	1
ENSRNOG00000008414	Bsg	0.116635	109.966	0.159158	6.78092	0.244169	1
ENSRNOG00000030714	Bsn	-0.234979	34.5445	-0.304486	5.11038	0.0307091	0.676794	2
ENSRNOG00000015105	Bspry	-0.163238	2.55148	-0.218147	1.35133	0.293487	1	2
ENSRNOG00000059900	Bst2	-0.491733	2.66049	-0.576989	1.41169	0.00465451	0.173886	7
ENSRNOG00000024438	Bsx	-0.00319035	1.35347	-0.00459538	0.436661	1	1	2
ENSRNOG00000017938	Btaf1	0.0518358	46.9023	0.0729095	5.55159	0.597202	1	1
ENSRNOG00000019529	Btbd1	0.0318625	67.6862	0.0452508	6.08079	0.74344	1
ENSRNOG00000014341	Btbd10	0.050094	20.8182	0.0705185	4.37978	0.629664	1
ENSRNOG00000005758	Btbd11	-0.0951975	15.3071	-0.131191	3.93613	0.379003	1
ENSRNOG00000036675	Btbd16	0.0733867	1.33554	0.10217	0.417427	0.648894	1	1
ENSRNOG00000003109	Btbd17	-0.230176	1.74844	-0.298865	0.806067	0.220399	1	11
ENSRNOG00000042163	Btbd19	-0.043543	4.1509	-0.0614901	2.05342	0.739179	1	2
ENSRNOG00000018788	Btbd2	-0.0319697	14.5041	-0.0454006	3.85839	0.765578	1
ENSRNOG00000008088	Btbd3	-0.0589121	11.7811	-0.0825828	3.5584	0.598676	1
ENSRNOG00000014693	Btbd6	-0.0246991	15.3527	-0.0352003	3.94042	0.812626	1
ENSRNOG00000008598	Btbd7	0.121362	14.5833	0.165252	3.86624	0.270433	1
ENSRNOG00000023446	Btbd8	0.0253614	23.9273	0.0361326	4.58058	0.799597	1
ENSRNOG00000000540	Btbd9	0.0984881	10.5118	0.135519	3.39394	0.381179	1
ENSRNOG00000002728	Btc	-0.169947	1.75799	-0.226444	0.813929	0.339126	1
ENSRNOG00000019656	Btd	0.108634	3.43639	0.148783	1.78089	0.436581	1
ENSRNOG00000016912	Btf3	-0.0227895	17.1556	-0.0325092	4.10061	0.84408	1
ENSRNOG00000008512	Btf3l4	0.0887391	2.6959	0.122658	1.43077	0.558271	1
ENSRNOG00000004284	Btg1	-0.0267544	71.9683	-0.0380911	6.16929	0.788304	1	1
ENSRNOG00000003300	Btg2	-0.0586004	15.3511	-0.0821581	3.94027	0.588917	1
ENSRNOG00000001555	Btg3	0.00691107	23.4288	0.00993627	4.55021	0.944715	1	1
ENSRNOG00000016280	Btrc	0.0131326	33.1192	0.018823	5.04959	0.898605	1
ENSRNOG00000020643	Bub3	-0.0867279	13.2335	-0.119991	3.72612	0.433505	1
ENSRNOG00000018665	Bud13	0.0326262	5.68907	0.0463181	2.50819	0.796094	1
ENSRNOG00000000989	Bud31	0.0104333	16.3288	0.0149741	4.02935	0.916678	1	1
ENSRNOG00000049121	Bysl	0.00689361	8.34988	0.00991125	3.06175	0.950453	1
ENSRNOG00000007957	Bzrap1	-0.0311117	41.5983	-0.0442007	5.37845	0.751633	1
ENSRNOG00000013977	Bzw1	0.0635961	40.8837	0.0889504	5.35345	0.52209	1
ENSRNOG00000005096	Bzw2	0.144058	12.4855	0.19416	3.64218	0.198809	1
ENSRNOG00000005982	C1d	-0.0436901	9.7949	-0.0616934	3.29203	0.705777	1
ENSRNOG00000007804	C1galt1	0.0483175	17.3381	0.0680757	4.11587	0.646371	1
ENSRNOG00000002536	C1galt1c1	-0.00245385	9.46113	-0.00353583	3.24201	1	1
ENSRNOG00000025523	C1H10orf76	0.177564	8.11446	0.235806	3.0205	0.146941	1
ENSRNOG00000012807	C1qa	0.443026	17.3754	0.529097	4.11897	0.00036304	0.0190434	6
ENSRNOG00000012749	C1qb	0.252386	11.283	0.324679	3.49608	0.0355724	0.735307	6
ENSRNOG00000006949	C1qbp	-0.0325952	18.2553	-0.0462749	4.19024	0.761196	1
ENSRNOG00000012804	C1qc	0.684479	7.56454	0.752302	2.91925	4.86863e-06	0.000355108	6
ENSRNOG00000002963	C1ql1	0.0676587	2.2602	0.0944506	1.17645	0.690037	1	10
ENSRNOG00000046863	C1ql2	-0.114309	7.71738	-0.15615	2.94811	0.343979	1
ENSRNOG00000017459	C1ql3	0.060492	1.46364	0.0847337	0.549563	0.809075	1	10
ENSRNOG00000003259	C1qtnf1	-0.306411	2.90298	-0.385609	1.53753	0.0552005	0.891355	1
ENSRNOG00000009140	C1qtnf4	-0.21682	6.01609	-0.283116	2.58883	0.08544	1	2
ENSRNOG00000007613	C1qtnf5	0.0102662	3.12162	0.0147354	1.64229	1	1	10
ENSRNOG00000011796	C1r	0.0409158	35.715	0.0578534	5.15846	0.68442	1	4
ENSRNOG00000011718	C1rl	0.26228	1.57751	0.336031	0.657652	0.206471	1	8
ENSRNOG00000011971	C1s	0.183736	27.5378	0.243347	4.78334	0.0878659	1	4
ENSRNOG00000051235	C2	0.366717	13.7982	0.450715	3.78641	0.00273541	0.11479	1
ENSRNOG00000000419	C2	0.0424127	35.4141	0.0599266	5.14625	0.674301	1	4
ENSRNOG00000001621	C2cd2	-0.0181584	6.37426	-0.0259621	2.67226	0.891166	1
ENSRNOG00000009719	C2cd2l	-0.00777128	31.2524	-0.0111682	4.9659	0.939645	1
ENSRNOG00000017608	C2cd3	-0.113482	9.01498	-0.155079	3.17232	0.331571	1
ENSRNOG00000008026	C2cd4c	0.00414449	6.26101	0.00596688	2.6464	0.984169	1
ENSRNOG00000014382	C2cd5	0.0354404	18.8848	0.0502445	4.23916	0.736526	1
ENSRNOG00000046834	C3	1.29779	45.0366	1.20025	5.49303	2.62624e-17	8.04524e-15	6
ENSRNOG00000009211	C3ar1	-0.0365406	1.89193	-0.0517766	0.919856	0.919553	1	4
ENSRNOG00000047657	C4a	0.347851	13.8223	0.430661	3.78893	0.00470164	0.174794	6
ENSRNOG00000000443	C4a	0.423079	17.9251	0.509015	4.16391	0.000590977	0.0294853	6
ENSRNOG00000030729	C4b	0.594332	8.43594	0.672952	3.07655	3.17266e-05	0.00205914	6
ENSRNOG00000007299	Caap1	-0.0136155	3.87807	-0.0195105	1.95534	0.929789	1
ENSRNOG00000017297	Cab39	0.000876763	64.0183	0.00126435	6.00041	0.992787	1
ENSRNOG00000011603	Cab39l	0.0765392	7.15298	0.106401	2.83854	0.522698	1
ENSRNOG00000001237	Cabin1	-0.055661	22.2226	-0.0781466	4.47395	0.587308	1
ENSRNOG00000012795	Cables1	0.0333118	5.49294	0.0472756	2.45758	0.79018	1
ENSRNOG00000051420	Cables2	-0.234093	5.4758	-0.303451	2.45307	0.083192	1
ENSRNOG00000001173	Cabp1	-0.19034	2.90266	-0.251374	1.53738	0.212294	1	3
ENSRNOG00000057703	Cabp7	0.108097	4.82436	0.148084	2.27034	0.445407	1
ENSRNOG00000047436	Cabyr	-0.0107931	1.42964	-0.0154878	0.515649	1	1	0
ENSRNOG00000005840	Cacfd1	0.0812887	7.9941	0.112752	2.99894	0.487598	1
ENSRNOG00000010514	Cachd1	0.0775117	13.7566	0.107704	3.78205	0.472759	1
ENSRNOG00000052707	Cacna1a	-0.22955	23.6792	-0.29813	4.56555	0.0382806	0.763362	2
ENSRNOG00000004560	Cacna1b	-0.000206072	49.307	-0.000297269	5.62372	0.998768	1
ENSRNOG00000007090	Cacna1c	-0.0893916	16.0533	-0.123523	4.0048	0.403005	1
ENSRNOG00000013147	Cacna1d	-0.0387194	17.0961	-0.0548059	4.0956	0.712171	1
ENSRNOG00000002863	Cacna1e	-0.0749649	48.9265	-0.10429	5.61254	0.454231	1	2
ENSRNOG00000060528	Cacna1g	-0.0900024	29.7981	-0.124331	4.89715	0.379365	1
ENSRNOG00000033893	Cacna1h	-0.142513	22.7663	-0.19221	4.50883	0.182328	1
ENSRNOG00000060407	Cacna1i	-0.082166	18.914	-0.113922	4.24138	0.431316	1	2
ENSRNOG00000033531	Cacna2d1	-0.0277877	57.1614	-0.0395422	5.83697	0.775431	1
ENSRNOG00000015835	Cacna2d2	-0.128951	26.8865	-0.174983	4.74881	0.2172	1
ENSRNOG00000031287	Cacna2d3	0.103859	23.5783	0.142557	4.55939	0.32607	1
ENSRNOG00000004518	Cacnb1	-0.0593504	21.4007	-0.0831799	4.41959	0.569644	1
ENSRNOG00000018378	Cacnb2	0.0569797	10.9702	0.0799477	3.45552	0.60834	1
ENSRNOG00000054274	Cacnb3	-0.118482	25.6302	-0.161542	4.67977	0.258129	1
ENSRNOG00000007666	Cacnb4	0.09108	14.7489	0.125757	3.88254	0.40081	1
ENSRNOG00000006226	Cacng2	-0.0940658	3.65299	-0.1297	1.86908	0.481415	1	3
ENSRNOG00000012362	Cacng3	-0.14407	1.92841	-0.194176	0.947411	0.373199	1	3
ENSRNOG00000003262	Cacng4	-0.0827022	10.3443	-0.114636	3.37077	0.44914	1
ENSRNOG00000003288	Cacng5	-0.104412	4.88422	-0.143278	2.28813	0.420975	1
ENSRNOG00000056257	Cacng7	-0.242497	3.57848	-0.313242	1.83935	0.09235	1	3
ENSRNOG00000057848	Cacng8	-0.296039	6.26355	-0.374109	2.64698	0.0250812	0.592852	3
ENSRNOG00000039852	Cactin	-0.0812522	8.29052	-0.112703	3.05146	0.482146	1
ENSRNOG00000009954	Cacul1	0.00227427	37.5946	0.00327736	5.23245	0.977359	1
ENSRNOG00000002572	Cacybp	-0.000756045	51.0143	-0.00109033	5.67283	1	1
ENSRNOG00000026474	Cad	-0.107022	13.4885	-0.146683	3.75366	0.3305	1
ENSRNOG00000018778	Cadm1	-0.0503618	40.8676	-0.0708863	5.35288	0.616325	1
ENSRNOG00000030840	Cadm2	-0.0668287	6.44565	-0.0933285	2.68833	0.575001	1
ENSRNOG00000003365	Cadm3	0.00915106	66.9191	0.0131421	6.06435	0.927193	1
ENSRNOG00000024243	Cadm4	0.00649553	39.7758	0.00934077	5.31382	0.949976	1
ENSRNOG00000008570	Cadps	-0.0292139	49.5006	-0.0415429	5.62937	0.765237	1
ENSRNOG00000007636	Cadps2	0.0756861	25.9427	0.105257	4.69726	0.464186	1
ENSRNOG00000024111	Cage1	0.629075	1.17395	0.704053	0.231374	0.012578	0.373366	10
ENSRNOG00000007456	Calb1	-0.0185777	74.2859	-0.0265561	6.21502	0.847327	1
ENSRNOG00000016977	Calb2	0.00413537	40.9743	0.00595378	5.35665	0.977893	1	2
ENSRNOG00000048982	Calcoco1	0.0170877	16.5792	0.024444	4.0513	0.871701	1
ENSRNOG00000015447	Calcoco1	0.0103203	16.408	0.0148128	4.03633	0.923501	1
ENSRNOG00000010053	Calcr	0.0731749	71.8908	0.101885	6.16774	0.45732	1
ENSRNOG00000054695	Calcrl	-0.0893017	10.7935	-0.123404	3.43209	0.442462	1
ENSRNOG00000010233	Cald1	0.146081	16.0608	0.196708	4.00547	0.180939	1	6
ENSRNOG00000016770	Calm1	0.0453619	174.354	0.0640025	7.44587	0.638074	1
ENSRNOG00000004060	Calm1	0.0318075	229.324	0.0451738	7.84125	0.739173	1
ENSRNOG00000030871	Calm2	0.0503349	119.714	0.0708494	6.90345	0.603598	1
ENSRNOG00000038202	Calml4	0.380173	1.21265	0.464849	0.278158	0.0947369	1	9
ENSRNOG00000003029	Calr	-0.01069	167.211	-0.0153406	7.38553	0.910847	1
ENSRNOG00000006197	Calu	0.0570617	47.1307	0.0800595	5.55859	0.565482	1
ENSRNOG00000018337	Caly	-0.0186667	112.883	-0.0266821	6.81869	0.845907	1
ENSRNOG00000021781	Camk1	0.0494406	25.153	0.0696206	4.65266	0.626596	1
ENSRNOG00000017882	Camk1d	-0.0403564	8.86877	-0.0570778	3.14873	0.723946	1
ENSRNOG00000006470	Camk1g	-0.150384	14.6617	-0.202115	3.87398	0.174255	1
ENSRNOG00000018712	Camk2a	-0.120706	24.8503	-0.164408	4.63519	0.248615	1	2
ENSRNOG00000052080	Camk2b	-0.0227197	118.791	-0.0324108	6.89228	0.811734	1
ENSRNOG00000011589	Camk2d	0.0634855	42.0179	0.0888003	5.39293	0.527601	1
ENSRNOG00000009783	Camk2g	0.00247994	94.1	0.00357337	6.55612	0.980729	1
ENSRNOG00000016322	Camk2n1	-0.0301943	10.3697	-0.0429165	3.3743	0.787939	1
ENSRNOG00000038184	Camk2n2	-0.201815	4.81214	-0.265215	2.26668	0.132822	1
ENSRNOG00000020478	Camk4	0.101897	6.58001	0.13999	2.71809	0.390223	1
ENSRNOG00000018242	Camkk1	-0.0214271	19.6523	-0.0305862	4.29663	0.83791	1
ENSRNOG00000001309	Camkk2	0.11658	6.2526	0.159086	2.64446	0.349888	1	5
ENSRNOG00000058938	Camkv	-0.0192978	64.6525	-0.0275757	6.01463	0.841187	1
ENSRNOG00000021911	Camlg	7.53971e-06	8.45818	1.08775e-05	3.08035	1	1
ENSRNOG00000017883	Camsap1	0.0243332	50.0449	0.0346851	5.64515	0.804439	1
ENSRNOG00000008741	Camsap2	0.0250219	81.4146	0.0356548	6.34722	0.795759	1
ENSRNOG00000000986	Camsap3	-0.0350952	8.79103	-0.0497634	3.13603	0.766944	1
ENSRNOG00000018602	Camta1	-0.111585	34.1801	-0.152618	5.09509	0.279171	1
ENSRNOG00000042627	Camta1	-0.337184	1.86681	-0.419198	0.900575	0.0922691	1	9
ENSRNOG00000004283	Camta2	-0.109655	17.7288	-0.150111	4.14803	0.302373	1	2
ENSRNOG00000007834	Cand1	0.0341904	89.1765	0.0485018	6.47859	0.724254	1
ENSRNOG00000010473	Cand2	-0.0494992	5.74955	-0.069701	2.52345	0.68578	1
ENSRNOG00000003239	Cant1	-0.104646	8.48992	-0.143585	3.08575	0.367188	1
ENSRNOG00000003343	Canx	-0.00779667	241.224	-0.0112046	7.91423	0.934504	1
ENSRNOG00000013492	Cap1	-0.0386246	46.9301	-0.0546743	5.55244	0.696003	1
ENSRNOG00000043350	Cap2	0.0668321	10.7418	0.0933331	3.42517	0.559326	1
ENSRNOG00000013668	Capg	-0.160669	2.39715	-0.214957	1.26132	0.309818	1	0
ENSRNOG00000020935	Capn1	0.111942	1.05139	0.153082	0.0723025	0.646904	1
ENSRNOG00000045623	Capn10	0.0239083	8.69425	0.0340866	3.12006	0.845645	1
ENSRNOG00000020389	Capn12	-0.0438821	3.23446	-0.0619588	1.69352	0.760499	1	1
ENSRNOG00000020239	Capn15	-0.0141271	10.674	-0.0202385	3.41604	0.910478	1
ENSRNOG00000034015	Capn2	0.0405355	52.4564	0.0573261	5.71305	0.677837	1
ENSRNOG00000014251	Capn5	-0.0598235	9.97932	-0.083824	3.31894	0.596135	1	2
ENSRNOG00000004882	Capn6	0.163842	7.19943	0.218895	2.84788	0.179047	1
ENSRNOG00000019273	Capn7	0.069375	22.6902	0.0967679	4.504	0.503166	1
ENSRNOG00000048194	Capns1	0.0401792	29.8105	0.0568321	4.89775	0.69224	1
ENSRNOG00000045747	Capns1	0.0391091	29.8113	0.0553472	4.89779	0.700019	1
ENSRNOG00000009152	Caprin1	0.0395968	119.388	0.0560242	6.89951	0.681491	1
ENSRNOG00000047319	Caprin2	-0.0195025	4.29609	-0.0278653	2.10302	0.871229	1
ENSRNOG00000054277	Capsl	0.724999	2.13104	0.786596	1.09156	0.000629114	0.0311849	6
ENSRNOG00000013538	Capza1	0.0707606	33.5856	0.0986359	5.06977	0.485913	1
ENSRNOG00000056207	Capza2	0.0636327	51.9849	0.089	5.70002	0.521177	1
ENSRNOG00000007330	Capzb	0.0515206	36.907	0.0724771	5.20582	0.608676	1
ENSRNOG00000002626	Car10	0.0835844	6.80467	0.115812	2.76652	0.505333	1	5
ENSRNOG00000021017	Car11	0.041498	16.7565	0.0586601	4.06665	0.704621	1
ENSRNOG00000017766	Car12	0.195788	1.83492	0.257961	0.875717	0.276738	1	2
ENSRNOG00000021323	Car13	0.218669	1.11659	0.285306	0.159098	0.340073	1
ENSRNOG00000023162	Car14	0.289392	1.48578	0.36669	0.571219	0.146436	1	1
ENSRNOG00000009629	Car2	0.04748	18.1726	0.0669227	4.18369	0.661149	1
ENSRNOG00000010079	Car3	-0.12392	2.74182	-0.16854	1.45513	0.441258	1	8
ENSRNOG00000002916	Car4	-0.145096	1.00543	-0.195468	0.00781533	0.584314	1
ENSRNOG00000029330	Car5b	-0.164023	2.47546	-0.21912	1.3077	0.320168	1	9
ENSRNOG00000005669	Car8	-0.111267	3.96985	-0.152205	1.98908	0.435465	1	1
ENSRNOG00000017073	Car9	-0.705934	1.04142	-0.770562	0.0585524	0.00794755	0.262355
ENSRNOG00000008401	Card10	-0.0418821	1.08263	-0.059192	0.114538	0.881881	1
ENSRNOG00000001271	Card6	0.0787808	1.7483	0.109402	0.805957	0.707874	1	4
ENSRNOG00000051470	Card9	0.139054	1.48663	0.187836	0.572044	0.43668	1	8
ENSRNOG00000017491	Carf	-0.0716524	4.5879	-0.099837	2.19783	0.556245	1	3
ENSRNOG00000002610	Carhsp1	-0.0181833	17.2196	-0.0259973	4.10598	0.870788	1
ENSRNOG00000015021	Carkd	-0.116552	6.21974	-0.159051	2.63685	0.338346	1
ENSRNOG00000031129	Carm1	0.0407119	18.119	0.0575707	4.17943	0.707869	1
ENSRNOG00000012872	Carnmt1	0.290072	3.00426	0.367452	1.58701	0.0723761	1	8
ENSRNOG00000018603	Carns1	0.0277569	1.17175	0.0394991	0.228669	1	1	0
ENSRNOG00000020651	Cars	0.011616	46.8069	0.0166618	5.54865	0.897467	1	1
ENSRNOG00000014526	Cars2	-0.183132	4.19187	-0.242611	2.0676	0.194795	1	2
ENSRNOG00000017712	Cartpt	0.0255061	63.6015	0.0363361	5.99099	0.78954	1	1
ENSRNOG00000027630	Casc1	-0.079114	4.74236	-0.109847	2.24561	0.564861	1	4
ENSRNOG00000009716	Casc3	0.0292097	32.5643	0.041537	5.02522	0.76985	1
ENSRNOG00000016357	Casc4	0.0152902	55.1514	0.0218922	5.78532	0.876511	1
ENSRNOG00000060100	Casc5	0.0176292	1.27581	0.0252119	0.351415	1	1	1
ENSRNOG00000060946	Cask	-0.079729	19.4514	-0.110669	4.28181	0.447974	1
ENSRNOG00000003054	Cask	-0.207109	6.31761	-0.271556	2.65938	0.106148	1
ENSRNOG00000003195	Caskin1	0.0170706	50.3063	0.0244199	5.65267	0.864416	1
ENSRNOG00000004310	Caskin2	0.0392732	7.25965	0.0555749	2.8599	0.726087	1
ENSRNOG00000033434	Casp12	0.214647	1.75297	0.280537	0.809804	0.260534	1	4
ENSRNOG00000016707	Casp2	-0.0859725	6.20556	-0.118988	2.63356	0.508487	1
ENSRNOG00000010475	Casp3	0.235897	11.5081	0.305559	3.52458	0.0445297	0.811423	8
ENSRNOG00000033697	Casp4	0.182538	11.0518	0.241887	3.46621	0.110943	1	4
ENSRNOG00000052613	Casp6	0.384711	1.58522	0.469585	0.66468	0.0568932	0.901423	1
ENSRNOG00000009508	Casp6	0.288283	2.01622	0.365449	1.01165	0.0989201	1	1
ENSRNOG00000056216	Casp7	0.0265074	5.30142	0.037744	2.40638	0.837225	1
ENSRNOG00000012331	Casp8	0.211493	1.68133	0.276786	0.749601	0.2713	1	8
ENSRNOG00000006487	Casp8ap2	0.0771357	16.2069	0.1072	4.01853	0.472446	1
ENSRNOG00000012944	Casp9	0.0504408	4.45316	0.0709949	2.15483	0.732472	1
ENSRNOG00000006930	Casq1	0.125611	1.251	0.170709	0.323086	0.543138	1	8
ENSRNOG00000021560	Cass4	-0.0386587	1.43339	-0.0547217	0.519432	0.901876	1	1
ENSRNOG00000010286	Cast	0.128907	20.8697	0.174927	4.38334	0.228928	1
ENSRNOG00000013474	Casz1	-0.127955	3.29163	-0.173709	1.7188	0.368221	1	7
ENSRNOG00000008364	Cat	0.132386	10.0241	0.179366	3.3254	0.260719	1
ENSRNOG00000037835	Catip	0.0298113	5.84142	0.04238	2.54632	0.850137	1	2
ENSRNOG00000023064	Catsper2	-0.0655401	1.19978	-0.0915849	0.26277	0.729466	1	4
ENSRNOG00000060693	Catsperg1	-0.172315	4.68834	-0.22936	2.22908	0.19928	1
ENSRNOG00000056836	Cav1	0.0703469	13.3653	0.0980784	3.74042	0.516539	1
ENSRNOG00000057713	Cav2	0.0629686	13.1901	0.088099	3.72139	0.56502	1
ENSRNOG00000024349	Cbarp	-0.016267	124.361	-0.0232795	6.95839	0.865134	1
ENSRNOG00000016352	Cbfa2t2	-0.192837	6.87079	-0.254397	2.78048	0.118875	1
ENSRNOG00000014647	Cbfb	0.104035	15.08	0.142786	3.91457	0.340699	1
ENSRNOG00000008444	Cbl	-0.0690438	11.1457	-0.096321	3.47841	0.539997	1
ENSRNOG00000001982	Cblb	-0.0415834	6.71775	-0.0587783	2.74798	0.722642	1
ENSRNOG00000007253	Cbll1	-0.00449481	6.97817	-0.00647012	2.80285	0.971145	1
ENSRNOG00000000010	Cbln1	-0.0968128	20.1035	-0.133317	4.32937	0.357685	1
ENSRNOG00000013654	Cbln2	0.000266271	7.07062	0.000384097	2.82184	1	1
ENSRNOG00000004372	Cbln4	0.000408282	10.0947	0.000588906	3.33553	1	1
ENSRNOG00000047848	Cbr1	0.151144	16.2693	0.203069	4.02408	0.166835	1	1
ENSRNOG00000049693	Cbr1	0.149863	14.2876	0.201462	3.83669	0.174338	1	1
ENSRNOG00000049911	Cbr1	0.102268	21.1536	0.140475	4.40283	0.329827	1
ENSRNOG00000024411	Cbr4	-0.0557776	2.13452	-0.0783059	1.09391	0.746298	1	10
ENSRNOG00000029528	Cbs	0.114267	9.67783	0.156095	3.27468	0.31888	1
ENSRNOG00000015516	Cbwd1	0.0335818	2.4195	0.0476526	1.27471	0.866251	1
ENSRNOG00000008689	Cbx1	-0.0270656	4.95785	-0.0385284	2.30971	0.865756	1
ENSRNOG00000049215	Cbx2	0.167528	1.1187	0.223457	0.16182	0.512802	1	2
ENSRNOG00000011814	Cbx3	0.0294882	31.2262	0.0419273	4.96469	0.770351	1
ENSRNOG00000046207	Cbx4	-0.00886882	6.07229	-0.0127386	2.60224	0.983739	1
ENSRNOG00000036841	Cbx5	-0.0129215	25.7243	-0.0185223	4.68506	0.89878	1
ENSRNOG00000046955	Cbx6	-0.124898	38.1073	-0.169794	5.25199	0.226239	1
ENSRNOG00000016875	Cbx7	-0.00104071	10.1394	-0.00150065	3.3419	1	1
ENSRNOG00000048113	Cbx8	0.0944925	2.73547	0.130262	1.45179	0.564388	1	3
ENSRNOG00000013892	Cby1	0.0432803	3.82212	0.0611269	1.93437	0.789155	1
ENSRNOG00000006747	Cc2d1a	0.0449704	31.9631	0.063462	4.99834	0.656231	1
ENSRNOG00000008634	Cc2d1b	0.0429013	14.6908	0.0606027	3.87684	0.691158	1
ENSRNOG00000059715	Cc2d2a	0.0562033	9.90295	0.0788875	3.30786	0.630838	1
ENSRNOG00000000397	Ccar1	0.0462871	27.4178	0.0652788	4.77704	0.647094	1
ENSRNOG00000018295	Ccar2	-0.114187	17.2622	-0.155992	4.10955	0.28809	1
ENSRNOG00000016097	Ccbl1	0.0997082	3.46191	0.137121	1.79157	0.479981	1
ENSRNOG00000043426	Ccbl2	0.138364	1.6431	0.186962	0.716424	0.433221	1	9
ENSRNOG00000025843	Ccdc102a	0.0439252	2.24192	0.0620183	1.16474	0.788939	1	8
ENSRNOG00000002905	Ccdc103	0.457265	5.92704	0.543263	2.56731	0.00166091	0.0737397	6
ENSRNOG00000015997	Ccdc106	-0.0871348	4.63088	-0.120531	2.21129	0.507484	1	4
ENSRNOG00000017253	Ccdc107	-0.00536893	6.62089	-0.00772501	2.72702	0.95475	1
ENSRNOG00000056996	Ccdc108	0.131298	4.45556	0.177979	2.15561	0.359627	1	2
ENSRNOG00000009433	Ccdc109b	0.0989655	1.82745	0.136146	0.869829	0.566969	1	1
ENSRNOG00000056363	Ccdc110	-0.259509	1.12294	-0.332862	0.167275	0.246215	1	3
ENSRNOG00000045697	Ccdc110	-0.261736	1.15154	-0.33541	0.20356	0.227617	1	3
ENSRNOG00000003559	Ccdc112	0.0197642	5.22231	0.0282356	2.38469	0.889742	1
ENSRNOG00000051510	Ccdc113	-0.107774	2.26069	-0.147663	1.17676	0.506174	1
ENSRNOG00000021109	Ccdc114	-0.0355252	5.59347	-0.0503626	2.48374	0.777064	1
ENSRNOG00000013234	Ccdc115	0.102696	16.098	0.141035	4.00881	0.339183	1
ENSRNOG00000010706	Ccdc117	-0.0538641	8.43264	-0.0756888	3.07598	0.644062	1
ENSRNOG00000020946	Ccdc12	0.0591748	6.73347	0.0829407	2.75135	0.613343	1	4
ENSRNOG00000009687	Ccdc120	0.054054	3.12487	0.0759488	1.6438	0.728247	1	10
ENSRNOG00000018932	Ccdc124	-0.023699	10.457	-0.0337916	3.3864	0.838672	1
ENSRNOG00000027410	Ccdc125	0.178557	1.0521	0.237022	0.0732782	0.398608	1
ENSRNOG00000009322	Ccdc126	0.0430789	4.61369	0.0608483	2.20592	0.73948	1
ENSRNOG00000012775	Ccdc127	0.075495	5.85304	0.105001	2.54919	0.556183	1
ENSRNOG00000025643	Ccdc13	0.185056	1.86391	0.244955	0.898335	0.28463	1	5
ENSRNOG00000008319	Ccdc130	0.0933814	4.04631	0.128797	2.01661	0.494859	1	9
ENSRNOG00000007262	Ccdc134	-0.124708	1.31261	-0.169551	0.392435	0.513776	1	9
ENSRNOG00000007100	Ccdc136	-0.00531545	21.4111	-0.00764826	4.42029	0.958211	1
ENSRNOG00000048712	Ccdc137	-0.0694429	8.22489	-0.0968595	3.04	0.570832	1
ENSRNOG00000028581	Ccdc138	-0.0585598	6.15186	-0.0821028	2.62102	0.643059	1	1
ENSRNOG00000021469	Ccdc14	-0.158367	1.49617	-0.212093	0.581273	0.439702	1	9
ENSRNOG00000012580	Ccdc141	-0.0921606	6.95916	-0.127185	2.79891	0.445773	1
ENSRNOG00000022326	Ccdc142	-0.0633793	4.76653	-0.0886563	2.25294	0.63687	1
ENSRNOG00000058785	Ccdc142	-0.0853933	5.11261	-0.118218	2.35406	0.510987	1
ENSRNOG00000057740	Ccdc148	-0.00821842	3.39313	-0.0118082	1.76262	0.973942	1
ENSRNOG00000024454	Ccdc149	0.0652836	6.3124	0.0912376	2.65819	0.594171	1	5
ENSRNOG00000032180	Ccdc15	-0.215218	1.39061	-0.281215	0.475713	0.316829	1	2
ENSRNOG00000039473	Ccdc152	0.0417096	6.933	0.0589531	2.79348	0.729093	1
ENSRNOG00000039086	Ccdc153	-0.0253592	2.05444	-0.0361294	1.03875	0.924731	1	2
ENSRNOG00000005147	Ccdc157	0.0447049	6.77121	0.0630955	2.75941	0.710408	1
ENSRNOG00000002204	Ccdc158	0.0539016	1.21005	0.0757402	0.275064	0.83563	1	0
ENSRNOG00000011799	Ccdc159	-0.0340355	1.39123	-0.0482857	0.476364	0.851759	1	3
ENSRNOG00000046484	Ccdc160	0.312156	1.53298	0.39194	0.616336	0.141931	1	5
ENSRNOG00000022953	Ccdc163	-0.174726	1.4727	-0.232324	0.558461	0.430532	1	1
ENSRNOG00000000531	Ccdc167	0.0959143	1.28444	0.132135	0.361141	0.741344	1	5
ENSRNOG00000023216	Ccdc17	-0.00339118	2.45446	-0.00488416	1.29541	1	1	8
ENSRNOG00000024280	Ccdc170	0.0236731	2.33151	0.0337551	1.22127	0.896599	1	10
ENSRNOG00000010090	Ccdc174	0.10669	6.68177	0.146252	2.74023	0.38705	1
ENSRNOG00000004774	Ccdc175	0.0985078	2.83688	0.135545	1.5043	0.499854	1
ENSRNOG00000011376	Ccdc176	0.0852366	3.72751	0.11801	1.89821	0.543455	1	4
ENSRNOG00000033973	Ccdc177	-0.69754	3.74327	-0.763445	1.9043	4.34368e-05	0.00279547	3
ENSRNOG00000024545	Ccdc18	0.0449237	1.45216	0.0633976	0.538202	0.806526	1	4
ENSRNOG00000010412	Ccdc180	-0.0427621	2.58839	-0.06041	1.37205	0.810863	1	2
ENSRNOG00000002860	Ccdc181	0.021439	10.275	0.0306031	3.36106	0.856403	1
ENSRNOG00000021945	Ccdc184	0.0345832	6.81058	0.0490496	2.76778	0.752934	1
ENSRNOG00000027392	Ccdc187	0.104999	2.24648	0.144045	1.16767	0.504222	1
ENSRNOG00000053015	Ccdc189	0.0643801	1.2796	0.0900135	0.355693	0.739449	1
ENSRNOG00000010846	Ccdc22	0.112502	7.93851	0.153808	2.98887	0.337812	1
ENSRNOG00000019586	Ccdc24	0.106741	1.09053	0.146318	0.12503	0.711479	1
ENSRNOG00000015939	Ccdc25	0.039988	11.0829	0.0565669	3.47027	0.716842	1
ENSRNOG00000053347	Ccdc28a	0.0771768	3.71033	0.107255	1.89155	0.583386	1	9
ENSRNOG00000047578	Ccdc28b	-0.0286002	3.45595	-0.0406824	1.78908	0.872301	1	2
ENSRNOG00000008560	Ccdc30	-0.0806691	15.0918	-0.111925	3.9157	0.449421	1	3
ENSRNOG00000010472	Ccdc32	0.0187863	10.5324	0.0268514	3.39677	0.869312	1
ENSRNOG00000008219	Ccdc33	-0.0438727	1.92738	-0.0619458	0.946639	0.766714	1	0
ENSRNOG00000005902	Ccdc34	0.0346173	2.24231	0.0490972	1.16499	0.858366	1
ENSRNOG00000017959	Ccdc37	-0.0407293	2.28355	-0.0575949	1.19128	0.826232	1	5
ENSRNOG00000011440	Ccdc39	0.209664	15.3633	0.274606	3.94142	0.0657815	0.958072
ENSRNOG00000059401	Ccdc40	-0.0412578	3.11574	-0.0583274	1.63957	0.754912	1	3
ENSRNOG00000056407	Ccdc42b	-0.855373	1.12495	-0.891709	0.169858	0.00115694	0.0535372
ENSRNOG00000002748	Ccdc43	0.00796273	6.05053	0.0114423	2.59706	0.96739	1
ENSRNOG00000009006	Ccdc47	0.0281525	65.0879	0.0400543	6.02432	0.773075	1
ENSRNOG00000001930	Ccdc50	-0.00910549	17.4468	-0.013077	4.12489	0.935874	1
ENSRNOG00000020688	Ccdc51	-0.0754039	2.94541	-0.104879	1.55847	0.585873	1
ENSRNOG00000005102	Ccdc53	0.279588	3.26594	0.355679	1.7075	0.0691475	0.984324	2
ENSRNOG00000031653	Ccdc58	-0.134048	1.88056	-0.181482	0.911163	0.418878	1	7
ENSRNOG00000004183	Ccdc59	0.0475594	3.65331	0.067032	1.8692	0.734865	1
ENSRNOG00000024019	Ccdc6	0.000607434	12.2598	0.000876076	3.61587	1	1
ENSRNOG00000013767	Ccdc61	0.0929548	2.09122	0.128234	1.06435	0.638258	1	1
ENSRNOG00000038002	Ccdc62	-0.0243623	4.73069	-0.0347261	2.24205	0.880798	1
ENSRNOG00000056955	Ccdc64	-0.0669683	13.3554	-0.0935174	3.73935	0.543353	1
ENSRNOG00000003457	Ccdc64b	0.0725301	6.90846	0.101018	2.78836	0.558624	1
ENSRNOG00000058916	Ccdc65	-0.0113523	4.73369	-0.0162856	2.24297	0.940304	1	2
ENSRNOG00000028380	Ccdc66	0.0930172	5.15829	0.128316	2.36689	0.469257	1
ENSRNOG00000048718	Ccdc71	0.170323	5.22557	0.226907	2.38559	0.195271	1
ENSRNOG00000039207	Ccdc71l	-0.231543	2.21363	-0.300467	1.14642	0.152812	1	3
ENSRNOG00000022660	Ccdc73	-0.172637	1.55386	-0.229757	0.635855	0.38487	1
ENSRNOG00000001876	Ccdc74a	0.0134664	1.2543	0.0192983	0.32688	1	1	1
ENSRNOG00000037206	Ccdc77	0.589869	2.68835	0.668908	1.42672	0.00139931	0.0630388	8
ENSRNOG00000055097	Ccdc79	0.00400566	1.08318	0.00576741	0.115275	1	1
ENSRNOG00000027936	Ccdc8	0.0242301	3.98371	0.0345398	1.99411	0.863032	1
ENSRNOG00000002052	Ccdc80	0.327333	9.21196	0.40853	3.20351	0.00952572	0.300217	6
ENSRNOG00000005713	Ccdc82	-0.0225009	6.7462	-0.0321021	2.75408	0.837768	1
ENSRNOG00000012137	Ccdc84	0.0655466	4.12123	0.0915936	2.04308	0.633937	1
ENSRNOG00000003374	Ccdc85a	0.0139992	10.6452	0.0200565	3.41213	0.910269	1	2
ENSRNOG00000020925	Ccdc86	-0.0798184	10.5084	-0.110789	3.39347	0.493452	1
ENSRNOG00000004057	Ccdc88a	0.145001	52.5066	0.195349	5.71443	0.158733	1
ENSRNOG00000024931	Ccdc88b	0.446137	1.60174	0.532204	0.679641	0.0348762	0.725815	10
ENSRNOG00000004482	Ccdc88c	0.00545476	8.01158	0.00784817	3.00209	1	1	2
ENSRNOG00000048848	Ccdc9	0.00442509	7.39873	0.00636997	2.88728	0.972511	1
ENSRNOG00000009462	Ccdc90b	0.108035	4.33058	0.148004	2.11456	0.402734	1
ENSRNOG00000001847	Ccdc91	0.0635899	11.2368	0.088942	3.49015	0.582794	1
ENSRNOG00000021691	Ccdc92	-0.118751	11.8673	-0.161889	3.56892	0.286041	1
ENSRNOG00000002514	Ccdc93	0.214222	5.47709	0.280033	2.45341	0.109114	1
ENSRNOG00000047456	Ccdc94	0.0393888	6.7609	0.0557355	2.75721	0.737358	1
ENSRNOG00000029606	Ccdc94	-0.00905545	1.97939	-0.0130055	0.985058	1	1	1
ENSRNOG00000006575	Ccdc96	-0.191276	1.62874	-0.252508	0.703757	0.285847	1	4
ENSRNOG00000020675	Ccdc97	-0.0756736	10.0559	-0.10524	3.32997	0.501581	1
ENSRNOG00000046971	Ccer2	-0.0541003	1.38809	-0.0760122	0.473097	0.801186	1	4
ENSRNOG00000050233	Cchcr1	-0.122802	3.14832	-0.167103	1.65458	0.426439	1
ENSRNOG00000019321	Cck	0.0303675	1.19646	0.043159	0.258774	0.944417	1	0
ENSRNOG00000043124	Cckar	0.060208	1.29433	0.0843473	0.372206	0.741344	1	5
ENSRNOG00000017679	Cckbr	-0.0692336	1.93825	-0.096577	0.954757	0.692408	1	11
ENSRNOG00000029768	Ccl12	0.0520867	1.35477	0.0732536	0.438045	0.898377	1	6
ENSRNOG00000007159	Ccl2	-0.0261243	102.001	-0.0372055	6.67244	0.789587	1	1
ENSRNOG00000015992	Ccl20	-0.213559	1.3909	-0.279244	0.476021	0.346375	1	9
ENSRNOG00000016535	Ccl22	-0.861498	1.21367	-0.896464	0.279381	0.000748651	0.0362883	7
ENSRNOG00000039530	Ccl27	0.0615162	3.82437	0.0861264	1.93522	0.633982	1
ENSRNOG00000011205	Ccl3	-0.439686	13.9659	-0.525754	3.80384	0.000515084	0.0258673	7
ENSRNOG00000011406	Ccl4	-0.148197	8.89097	-0.19937	3.15234	0.216674	1	9
ENSRNOG00000010906	Ccl5	-0.0225926	2.05427	-0.0322315	1.03863	0.924359	1	5
ENSRNOG00000000239	Ccl7	0.112216	28.4526	0.153437	4.83049	0.282957	1	4
ENSRNOG00000028548	Ccl9	-0.826732	1.39103	-0.869265	0.47615	0.000857736	0.0409282	7
ENSRNOG00000060825	Ccm2	0.0496316	11.6897	0.069883	3.54717	0.635926	1	1
ENSRNOG00000014052	Ccna1	-0.043282	1.19827	-0.0611292	0.260948	0.83563	1	3
ENSRNOG00000015423	Ccna2	0.0889329	1.1925	0.122915	0.253994	0.674419	1	8
ENSRNOG00000007719	Ccnc	0.153408	16.7093	0.205903	4.06258	0.160538	1
ENSRNOG00000020918	Ccnd1	-0.0408432	20.6461	-0.0577528	4.3678	0.700782	1
ENSRNOG00000057710	Ccnd2	0.0510848	15.9191	0.071879	3.99269	0.623748	1
ENSRNOG00000050258	Ccnd3	0.00756852	5.87491	0.010878	2.55457	0.949883	1
ENSRNOG00000011379	Ccndbp1	0.150343	10.1866	0.202064	3.34861	0.182657	1
ENSRNOG00000014786	Ccne1	0.025023	1.95499	0.0356563	0.967164	0.882386	1
ENSRNOG00000008055	Ccne2	0.105636	5.59316	0.144877	2.48366	0.380958	1	4
ENSRNOG00000007483	Ccnf	0.141315	1.50741	0.190696	0.592074	0.513287	1	10
ENSRNOG00000003256	Ccng1	0.0501013	52.6876	0.0705286	5.71939	0.60967	1
ENSRNOG00000002089	Ccng2	-0.186622	8.79924	-0.24686	3.13738	0.118974	1	4
ENSRNOG00000031656	Ccnh	0.123485	12.2909	0.167981	3.61952	0.264878	1
ENSRNOG00000002125	Ccni	0.0381241	20.6277	0.0539789	4.36651	0.717095	1
ENSRNOG00000014551	Ccnj	0.0818706	5.18355	0.113528	2.37394	0.51477	1
ENSRNOG00000048973	Ccnj	0.0618316	5.17769	0.086555	2.37231	0.6088	1
ENSRNOG00000003893	Ccnjl	0.259733	1.04795	0.333118	0.0675645	0.249407	1
ENSRNOG00000006985	Ccnk	-0.0391266	4.72095	-0.0553714	2.23908	0.744942	1
ENSRNOG00000011586	Ccnl1	0.139797	47.5615	0.188777	5.57172	0.173552	1
ENSRNOG00000053054	Ccnt1	0.0858077	16.0594	0.118769	4.00535	0.417416	1
ENSRNOG00000017113	Ccnt2	0.0595133	27.0041	0.0834017	4.7551	0.558518	1
ENSRNOG00000018123	Ccny	0.0560206	14.5926	0.0786379	3.86716	0.595825	1
ENSRNOG00000023807	Ccnyl1	0.109731	9.31194	0.15021	3.21908	0.329077	1	1
ENSRNOG00000027405	Ccp110	0.108179	25.3249	0.14819	4.66248	0.303992	1
ENSRNOG00000053428	Ccpg1	0.00413566	35.5727	0.00595419	5.1527	0.968195	1
ENSRNOG00000049115	Ccr5	0.180862	9.75251	0.23984	3.28577	0.124968	1
ENSRNOG00000010665	Ccr7	0.505625	1.88323	0.590362	0.913211	0.00868772	0.280738	1
ENSRNOG00000033234	Ccrl2	-0.637598	1.32142	-0.711581	0.402091	0.00615102	0.217086	0
ENSRNOG00000047816	Ccs	0.00146236	5.06007	0.0021082	2.33916	1	1
ENSRNOG00000017690	Ccsap	0.0301474	2.31855	0.0428508	1.21323	0.896139	1
ENSRNOG00000029321	Ccser1	0.193197	6.31961	0.254832	2.65984	0.139181	1
ENSRNOG00000022781	Ccser2	-0.00853946	18.2164	-0.0122675	4.18716	0.937141	1
ENSRNOG00000021317	Cct2	-0.0107391	80.1897	-0.0154107	6.32534	0.911794	1
ENSRNOG00000019090	Cct3	-0.0375317	84.0536	-0.0531555	6.39324	0.700895	1
ENSRNOG00000009642	Cct4	0.0207365	84.5941	0.0296105	6.40249	0.828416	1
ENSRNOG00000011632	Cct5	0.0105529	109.686	0.0151448	6.77724	0.910758	1
ENSRNOG00000000923	Cct6a	-0.097159	39.437	-0.133773	5.30148	0.343729	1
ENSRNOG00000015630	Cct7	-0.0207228	60.2729	-0.0295911	5.91344	0.832072	1
ENSRNOG00000001592	Cct8	0.0131332	80.4527	0.0188238	6.33007	0.891304	1
ENSRNOG00000001032	Ccz1b	0.00179019	10.1	0.00258038	3.33628	1	1
ENSRNOG00000025332	Cd109	0.435076	1.41005	0.521127	0.49575	0.0543866	0.883393	5
ENSRNOG00000017819	Cd14	0.28133	11.9621	0.357642	3.5804	0.0175898	0.471844	4
ENSRNOG00000019215	Cd151	0.0128616	51.2842	0.0184371	5.68044	0.896835	1
ENSRNOG00000046094	Cd151	0.00982491	51.0182	0.0141052	5.67294	0.921737	1
ENSRNOG00000000304	Cd164	0.0592745	55.5356	0.0830766	5.79534	0.547596	1
ENSRNOG00000002141	Cd200	-0.0500784	46.8002	-0.070497	5.54844	0.612501	1
ENSRNOG00000039048	Cd200r1	0.208095	2.49396	0.272734	1.31844	0.197966	1	4
ENSRNOG00000000321	Cd24	0.0757662	30.7271	0.105365	4.94144	0.457059	1
ENSRNOG00000004698	Cd244	-0.141029	4.96152	-0.190336	2.31078	0.31071	1	1
ENSRNOG00000016112	Cd274	-0.270263	6.48969	-0.345127	2.69815	0.0384804	0.763362	4
ENSRNOG00000033608	Cd276	0.107809	6.82323	0.147709	2.77045	0.364901	1
ENSRNOG00000011987	Cd2ap	0.15297	8.01168	0.205355	3.00211	0.214997	1
ENSRNOG00000017201	Cd2bp2	0.0133843	38.4518	0.0191814	5.26498	0.892914	1
ENSRNOG00000021424	Cd300lf	0.126677	1.83995	0.172073	0.879664	0.500981	1	4
ENSRNOG00000006623	Cd302	0.19975	5.04239	0.262734	2.33411	0.132959	1
ENSRNOG00000006901	Cd320	-0.0461336	3.94457	-0.0650671	1.97987	0.728595	1	9
ENSRNOG00000037331	Cd33	0.631165	1.07804	0.705902	0.108405	0.0237989	0.574965
ENSRNOG00000045558	Cd34	0.044087	2.99773	0.0622419	1.58387	0.74644	1	1
ENSRNOG00000040108	Cd36	-0.0392124	2.22954	-0.0554905	1.15674	0.858366	1	9
ENSRNOG00000003069	Cd38	0.187103	7.24739	0.247445	2.85746	0.135064	1	6
ENSRNOG00000016825	Cd3eap	-0.116546	10.8989	-0.159042	3.44611	0.313535	1	1
ENSRNOG00000016294	Cd4	1.0372	1.98081	1.02659	0.986093	2.3785e-05	0.00156719	6
ENSRNOG00000018488	Cd40	-0.273851	1.06714	-0.349197	0.0937436	0.258112	1
ENSRNOG00000006094	Cd44	0.0444479	142.837	0.0627405	7.15823	0.642472	1	1
ENSRNOG00000007917	Cd46	0.130421	1.77315	0.17686	0.826318	0.457322	1	1
ENSRNOG00000001964	Cd47	-0.0117469	19.2776	-0.0168485	4.26885	0.920208	1
ENSRNOG00000004737	Cd48	0.17466	6.12661	0.232243	2.61509	0.174122	1
ENSRNOG00000017874	Cd53	0.339224	1.19656	0.421398	0.258888	0.142348	1	8
ENSRNOG00000003927	Cd55	0.13695	4.80726	0.185168	2.26522	0.297026	1	6
ENSRNOG00000042821	Cd59	0.0939974	34.0807	0.129609	5.09088	0.35964	1
ENSRNOG00000007650	Cd63	-0.0473359	117.554	-0.0667243	6.87719	0.627144	1	1
ENSRNOG00000037563	Cd68	0.421405	2.52825	0.507318	1.33814	0.0168459	0.457645	6
ENSRNOG00000017485	Cd72	0.0693465	1.88314	0.0967294	0.913138	0.684588	1
ENSRNOG00000018735	Cd74	0.290154	33.7835	0.367543	5.07825	0.00938724	0.298308	8
ENSRNOG00000020451	Cd81	0.0758721	147.49	0.105507	7.20447	0.437746	1
ENSRNOG00000000047	Cd82	0.122951	14.3878	0.167296	3.84678	0.263846	1
ENSRNOG00000018092	Cd83	0.0199695	29.0036	0.028526	4.85816	0.847556	1
ENSRNOG00000038835	Cd86	0.21862	2.34621	0.285248	1.23033	0.192226	1	4
ENSRNOG00000019556	Cd9	0.0365753	59.7051	0.0518249	5.89978	0.707759	1
ENSRNOG00000024799	Cd93	0.00685222	13.741	0.00985195	3.78041	0.93074	1	1
ENSRNOG00000050735	Cd99	-0.100513	10.8806	-0.138176	3.44369	0.389124	1	4
ENSRNOG00000018148	Cd99l2	0.0853432	34.8385	0.118151	5.12261	0.40432	1
ENSRNOG00000023841	Cd99l2	0.0442371	60.3518	0.0624493	5.91532	0.65325	1
ENSRNOG00000012209	Cdadc1	0.121458	8.04168	0.165376	3.0075	0.30396	1
ENSRNOG00000047427	Cdan1	0.00192276	11.7965	0.00277129	3.56029	1	1
ENSRNOG00000017770	Cdc123	0.0442749	15.5431	0.0625015	3.9582	0.680046	1
ENSRNOG00000014515	Cdc14a	0.138794	10.5246	0.187506	3.3957	0.213107	1	4
ENSRNOG00000018999	Cdc14b	0.032904	2.92912	0.0467061	1.55047	0.855395	1
ENSRNOG00000017536	Cdc16	0.0972989	21.3072	0.133957	4.41327	0.354904	1
ENSRNOG00000024241	Cdc23	-0.031168	15.437	-0.0442794	3.94832	0.765517	1
ENSRNOG00000020737	Cdc25a	0.0770489	6.17587	0.107084	2.62664	0.493654	1	1
ENSRNOG00000021248	Cdc25b	-0.209783	2.88927	-0.274749	1.53071	0.183319	1
ENSRNOG00000029785	Cdc26	0.00445637	7.02889	0.00641489	2.8133	1	1
ENSRNOG00000005904	Cdc27	0.0555309	30.785	0.0779688	4.94415	0.582876	1
ENSRNOG00000060530	Cdc34	0.0287358	10.3622	0.0408725	3.37326	0.797216	1
ENSRNOG00000033426	Cdc37	-0.0196243	46.5011	-0.0280377	5.53919	0.847456	1
ENSRNOG00000010967	Cdc37l1	0.094208	26.2034	0.129887	4.71168	0.367464	1
ENSRNOG00000000581	Cdc40	0.0358818	7.30711	0.0508594	2.8693	0.767185	1
ENSRNOG00000013536	Cdc42	0.0705341	49.1235	0.0983307	5.61834	0.478872	1
ENSRNOG00000002841	Cdc42bpa	0.0398026	65.1494	0.0563097	6.02568	0.685474	1
ENSRNOG00000009675	Cdc42bpb	-0.0272119	60.0292	-0.0387338	5.90759	0.780123	1
ENSRNOG00000027456	Cdc42bpg	0.0577742	3.69372	0.0810316	1.88507	0.691621	1	10
ENSRNOG00000008517	Cdc42ep1	0.133178	5.66427	0.180375	2.50189	0.320648	1
ENSRNOG00000020904	Cdc42ep2	0.104721	3.85846	0.143682	1.94803	0.44165	1	4
ENSRNOG00000032136	Cdc42ep3	0.0530285	6.38034	0.0745445	2.67363	0.652376	1
ENSRNOG00000028946	Cdc42ep4	0.089165	17.2991	0.123223	4.11263	0.406368	1
ENSRNOG00000060538	Cdc42se1	0.0352054	22.7918	0.049917	4.51044	0.73065	1
ENSRNOG00000042449	Cdc42se2	0.0177528	24.4683	0.0253873	4.61284	0.865853	1
ENSRNOG00000050071	Cdc45	-0.078153	12.2572	-0.108562	3.61556	0.479835	1
ENSRNOG00000019975	Cdc5l	0.0441026	34.9951	0.0622635	5.12908	0.65906	1
ENSRNOG00000002105	Cdc7	0.193439	2.246	0.255124	1.16736	0.226828	1	8
ENSRNOG00000003258	Cdc73	-0.127123	9.85549	-0.172645	3.30093	0.260094	1
ENSRNOG00000013898	Cdca4	-0.0661487	8.38096	-0.0924087	3.06712	0.587948	1
ENSRNOG00000001514	Cdca7	0.0665442	1.45007	0.0929437	0.536121	0.760286	1	4
ENSRNOG00000005410	Cdca7l	0.225726	1.61795	0.293636	0.694169	0.28289	1	6
ENSRNOG00000004743	Cdcp1	-0.0850244	1.23022	-0.117727	0.298912	0.784566	1	1
ENSRNOG00000020151	Cdh1	-0.0414097	3.42401	-0.0585378	1.77568	0.795451	1	10
ENSRNOG00000009771	Cdh10	0.0678392	6.95453	0.0946943	2.79795	0.585423	1
ENSRNOG00000013481	Cdh11	0.0453743	20.9051	0.0640196	4.38578	0.663177	1
ENSRNOG00000026392	Cdh12	0.0628902	5.05182	0.0879925	2.3368	0.634933	1
ENSRNOG00000014371	Cdh13	0.03688	40.7464	0.052249	5.3486	0.712338	1
ENSRNOG00000027954	Cdh15	-0.0589485	1.84478	-0.0826324	0.883447	0.758111	1
ENSRNOG00000010535	Cdh18	-0.0093263	20.9508	-0.0133927	4.38893	0.930085	1
ENSRNOG00000015602	Cdh2	-0.0163322	59.0073	-0.023372	5.88282	0.869385	1
ENSRNOG00000014556	Cdh20	0.000265772	2.94268	0.000383378	1.55713	1	1
ENSRNOG00000018557	Cdh22	0.0333	15.8714	0.0472592	3.98836	0.753912	1
ENSRNOG00000033087	Cdh23	-0.150118	1.46232	-0.201782	0.548257	0.433623	1	3
ENSRNOG00000013503	Cdh24	0.0839703	3.68122	0.116325	1.88019	0.519115	1	1
ENSRNOG00000013324	Cdh5	0.0956341	11.3861	0.131766	3.5092	0.401934	1
ENSRNOG00000013535	Cdh6	-0.00743082	6.6045	-0.0106808	2.72345	0.954669	1
ENSRNOG00000032490	Cdh7	0.00303286	7.40856	0.00436887	2.88919	1	1
ENSRNOG00000033837	Cdh9	0.130559	2.91431	0.177036	1.54316	0.398203	1
ENSRNOG00000013330	Cdhr1	0.0463922	2.52398	0.0654237	1.3357	0.806247	1
ENSRNOG00000017917	Cdhr2	-0.152102	5.9847	-0.204268	2.58128	0.216925	1	3
ENSRNOG00000029586	Cdhr4	0.461879	3.43131	0.547824	1.77876	0.00588237	0.210515	5
ENSRNOG00000003328	Cdip1	-0.00157919	53.8612	-0.0022765	5.75117	0.986774	1
ENSRNOG00000024144	Cdipt	0.00460372	19.6862	0.00662652	4.29911	0.965114	1
ENSRNOG00000016088	Cdk10	0.186953	13.8008	0.247263	3.78668	0.105578	1
ENSRNOG00000017213	Cdk11b	0.0517306	15.6441	0.0727652	3.96755	0.629921	1
ENSRNOG00000006000	Cdk12	0.0596462	31.407	0.0835826	4.97301	0.553451	1
ENSRNOG00000013620	Cdk13	0.048769	38.0346	0.0686969	5.24924	0.623163	1
ENSRNOG00000007151	Cdk14	0.0803929	24.199	0.111556	4.59687	0.441006	1
ENSRNOG00000008578	Cdk16	0.047365	30.8055	0.0667643	4.94512	0.637598	1
ENSRNOG00000004148	Cdk17	0.0256781	31.4338	0.036578	4.97424	0.796184	1
ENSRNOG00000008137	Cdk18	0.0818189	14.904	0.113459	3.89763	0.459314	1
ENSRNOG00000000583	Cdk19	0.0609278	14.9579	0.0853265	3.90284	0.573492	1
ENSRNOG00000006469	Cdk2	-0.0641963	3.1971	-0.0897643	1.67676	0.706644	1	1
ENSRNOG00000017991	Cdk20	0.277447	3.80176	0.353264	1.92667	0.0637321	0.941133
ENSRNOG00000001070	Cdk2ap1	-0.00520033	23.0093	-0.00748305	4.52415	0.971283	1
ENSRNOG00000018391	Cdk2ap2	-0.138486	5.29473	-0.187117	2.40456	0.302967	1
ENSRNOG00000025602	Cdk4	0.0641335	14.7813	0.0896791	3.8857	0.545052	1
ENSRNOG00000008017	Cdk5	0.0323599	13.9947	0.045946	3.80681	0.775509	1
ENSRNOG00000021685	Cdk5r1	-0.0436638	10.5152	-0.0616571	3.39441	0.694783	1
ENSRNOG00000037793	Cdk5r2	-0.247792	3.85488	-0.319377	1.94668	0.0787522	1	2
ENSRNOG00000015696	Cdk5rap1	0.0298448	6.73171	0.0424269	2.75097	0.808131	1	9
ENSRNOG00000005788	Cdk5rap2	0.0687483	8.15668	0.0959222	3.02798	0.546634	1
ENSRNOG00000048747	Cdk5rap3	-0.0331996	8.59275	-0.047119	3.10312	0.78528	1
ENSRNOG00000009258	Cdk6	0.434072	2.54119	0.520117	1.3455	0.0124574	0.371225	9
ENSRNOG00000018510	Cdk7	0.108522	6.46441	0.148637	2.69252	0.341497	1	1
ENSRNOG00000039819	Cdk8	0.0328824	13.1427	0.046676	3.71619	0.757604	1
ENSRNOG00000022586	Cdk9	-0.0570441	21.759	-0.0800355	4.44354	0.582456	1
ENSRNOG00000018381	Cdkal1	0.144653	2.81211	0.19491	1.49165	0.366399	1	2
ENSRNOG00000038720	Cdkl1	0.133495	4.23916	0.180778	2.08378	0.337097	1
ENSRNOG00000002506	Cdkl2	0.0621721	20.4463	0.0870175	4.35377	0.551374	1
ENSRNOG00000059485	Cdkl3	-0.0163125	4.2264	-0.023344	2.07943	0.912576	1	1
ENSRNOG00000040266	Cdkl4	0.390589	1.6399	0.475697	0.713611	0.0564052	0.89902	5
ENSRNOG00000003742	Cdkl5	0.0128654	4.58777	0.0184425	2.19779	0.95915	1	3
ENSRNOG00000000521	Cdkn1a	0.054851	15.5387	0.0770392	3.9578	0.592886	1	1
ENSRNOG00000007249	Cdkn1b	-0.098828	13.8042	-0.135966	3.78703	0.371349	1
ENSRNOG00000059500	Cdkn1c	0.116585	4.15763	0.159093	2.05576	0.403775	1	4
ENSRNOG00000022736	Cdkn2aip	0.000866958	12.2555	0.00125021	3.61535	0.99118	1
ENSRNOG00000005024	Cdkn2aipnl	0.189027	5.62564	0.249781	2.49202	0.157253	1	5
ENSRNOG00000000158	Cdo1	0.0883884	15.4479	0.122193	3.94934	0.420283	1
ENSRNOG00000011789	Cdon	-0.0804741	3.82442	-0.111664	1.93524	0.533766	1
ENSRNOG00000017260	Cdr2	0.255094	6.55009	0.327795	2.71151	0.0456621	0.819555	8
ENSRNOG00000025815	Cdr2l	0.0449451	5.78899	0.0634271	2.53331	0.73463	1	5
ENSRNOG00000002142	Cds1	0.100352	7.75615	0.137965	2.95534	0.408365	1
ENSRNOG00000021265	Cds2	-0.064535	40.7271	-0.0902234	5.34792	0.519016	1
ENSRNOG00000013970	Cdt1	-0.467274	1.13398	-0.553139	0.18139	0.0527912	0.870402	3
ENSRNOG00000010186	Cdv3	-0.0634258	26.4287	-0.0887193	4.72403	0.540935	1
ENSRNOG00000032215	Cdyl	-0.0440553	12.1546	-0.0621982	3.60343	0.697015	1
ENSRNOG00000042888	Cdyl2	0.0186642	3.2619	0.0266785	1.70571	0.919875	1
ENSRNOG00000020578	Ceacam1	-0.138821	1.0445	-0.187541	0.0628162	0.493886	1
ENSRNOG00000010918	Cebpa	-0.321547	4.65633	-0.402228	2.21919	0.0201517	0.517025	3
ENSRNOG00000057347	Cebpb	-0.0289753	16.6302	-0.0412083	4.05573	0.790689	1	1
ENSRNOG00000050869	Cebpd	0.0993639	14.7175	0.136669	3.87946	0.370845	1	8
ENSRNOG00000021144	Cebpg	0.00156317	34.2422	0.00225342	5.0977	0.983047	1
ENSRNOG00000005087	Cebpz	0.113118	40.5248	0.154607	5.34073	0.266246	1	1
ENSRNOG00000011566	Cecr2	0.247804	2.90201	0.319391	1.53705	0.111142	1	6
ENSRNOG00000011338	Cecr5	0.191218	3.73018	0.252437	1.89924	0.182233	1
ENSRNOG00000046851	Cecr6	-1.80809	4.92118	-1.48959	2.299	1.80691e-16	5.03209e-14	3
ENSRNOG00000010379	Celf1	0.0588536	28.9139	0.0825031	4.85369	0.562367	1
ENSRNOG00000023661	Celf2	-0.0274938	14.1148	-0.0391297	3.81913	0.808154	1
ENSRNOG00000020875	Celf3	-0.112359	14.5727	-0.153623	3.86519	0.307466	1
ENSRNOG00000014503	Celf4	0.0226798	25.0878	0.0323545	4.64891	0.824645	1
ENSRNOG00000004695	Celf5	-0.0991847	19.5355	-0.136434	4.28803	0.349049	1	2
ENSRNOG00000052224	Celf6	-0.016585	23.231	-0.0237309	4.53798	0.873989	1
ENSRNOG00000021285	Celsr1	0.0290413	15.8529	0.0413009	3.98667	0.789493	1
ENSRNOG00000020058	Celsr2	-0.216782	30.2192	-0.283071	4.91739	0.0460448	0.819555	2
ENSRNOG00000053889	Celsr3	-0.114432	32.0585	-0.156309	5.00264	0.270421	1
ENSRNOG00000012442	Cemip	-0.23546	38.3346	-0.305048	5.26057	0.0305216	0.674601	1
ENSRNOG00000045680	Cend1	0.0127656	7.47485	0.0183004	2.90205	0.932067	1
ENSRNOG00000018448	Cend1	-0.0171464	19.2393	-0.0245274	4.26598	0.860259	1
ENSRNOG00000057284	Cenpb	-0.0603415	16.1923	-0.084529	4.01723	0.577061	1
ENSRNOG00000021776	Cenpc	0.0936468	13.4257	0.129147	3.74693	0.389763	1
ENSRNOG00000009339	Cenpe	0.0203172	1.33048	0.0290177	0.411942	0.948149	1	4
ENSRNOG00000003388	Cenpf	-0.0553422	1.39381	-0.0777108	0.479029	0.802553	1
ENSRNOG00000022597	Cenpj	-0.0104572	4.14055	-0.0150083	2.04982	0.955511	1	4
ENSRNOG00000038789	Cenpl	0.0846999	2.2824	0.117296	1.19055	0.627508	1	4
ENSRNOG00000011296	Cenpn	-0.0583497	2.06057	-0.0818163	1.04304	0.77576	1	1
ENSRNOG00000003086	Cenpv	0.0261664	3.32834	0.0372647	1.7348	0.868582	1
ENSRNOG00000025000	Cep104	0.0301596	26.6182	0.0428678	4.73434	0.761199	1
ENSRNOG00000024557	Cep112	0.135622	4.63166	0.183483	2.21153	0.306537	1
ENSRNOG00000017035	Cep120	0.146134	21.2709	0.196776	4.41081	0.173697	1
ENSRNOG00000021839	Cep126	-0.100169	3.94095	-0.137725	1.97854	0.435465	1	2
ENSRNOG00000004430	Cep131	-0.000196701	20.5677	-0.000283751	4.36231	0.995607	1
ENSRNOG00000002153	Cep135	0.0491445	2.91852	0.0692134	1.54524	0.741969	1	5
ENSRNOG00000010608	Cep162	-0.119904	4.55465	-0.163375	2.18734	0.393722	1
ENSRNOG00000029826	Cep164	-0.0872857	4.38836	-0.120731	2.13368	0.506515	1
ENSRNOG00000033688	Cep170b	-0.0461922	75.2507	-0.065148	6.23363	0.635881	1
ENSRNOG00000024924	Cep19	0.0322105	15.4306	0.0457372	3.94773	0.754615	1
ENSRNOG00000019340	Cep250	0.0234071	9.01526	0.0333801	3.17237	0.850441	1
ENSRNOG00000056458	Cep290	0.191553	15.0526	0.252843	3.91194	0.0918813	1
ENSRNOG00000010999	Cep295	0.0464216	21.6556	0.0654642	4.43667	0.652543	1
ENSRNOG00000033143	Cep295nl	-0.225981	1.08152	-0.293937	0.113056	0.335838	1
ENSRNOG00000003882	Cep350	-0.00705731	41.4801	-0.0101458	5.37435	0.945559	1
ENSRNOG00000010950	Cep41	0.0118457	5.0359	0.0169894	2.33225	0.943166	1
ENSRNOG00000010566	Cep44	-0.0856204	3.68559	-0.11852	1.8819	0.581126	1
ENSRNOG00000006792	Cep57	0.139918	10.365	0.18893	3.37365	0.222182	1
ENSRNOG00000000303	Cep57l1	-0.00719365	1.78748	-0.0103411	0.837926	1	1
ENSRNOG00000008410	Cep63	-0.00468521	7.43452	-0.00674355	2.89424	1	1
ENSRNOG00000027282	Cep68	-0.00200103	8.66323	-0.002884	3.1149	0.988035	1
ENSRNOG00000022845	Cep70	0.140193	5.48831	0.189278	2.45636	0.276444	1
ENSRNOG00000021918	Cep76	0.137239	4.16541	0.185535	2.05846	0.302386	1
ENSRNOG00000014041	Cep78	-0.0334566	1.90399	-0.0474779	0.929025	0.880534	1	2
ENSRNOG00000007859	Cep83	0.0678787	17.033	0.0947478	4.09026	0.524824	1
ENSRNOG00000016249	Cep85	0.133294	9.9589	0.180522	3.31599	0.246698	1	1
ENSRNOG00000000414	Cep85l	-0.0157041	14.152	-0.0224801	3.82294	0.885755	1
ENSRNOG00000012140	Cep89	-0.0157822	4.47425	-0.0225912	2.16164	0.937287	1
ENSRNOG00000014354	Cep95	0.157304	6.57999	0.210768	2.71809	0.207796	1
ENSRNOG00000001609	Cep97	0.126462	3.57154	0.171799	1.83655	0.397036	1	5
ENSRNOG00000017723	Cept1	0.0152538	15.4613	0.0218404	3.95059	0.885683	1
ENSRNOG00000026604	Cercam	0.0455167	1.84988	0.0642162	0.887433	0.837338	1
ENSRNOG00000017022	Cerk	0.0420572	13.4797	0.0594345	3.75272	0.699739	1
ENSRNOG00000062030	Cers1	-0.00993303	34.5976	-0.0142596	5.1126	0.9222	1
ENSRNOG00000021138	Cers2	0.0201953	17.7799	0.0288454	4.15217	0.851794	1
ENSRNOG00000001072	Cers4	0.0831115	16.9623	0.115182	4.08426	0.429566	1
ENSRNOG00000052990	Cers5	0.0764306	16.7208	0.106255	4.06357	0.471696	1
ENSRNOG00000024595	Cers6	-0.0408694	13.1364	-0.0577891	3.7155	0.717255	1
ENSRNOG00000015519	Ces1d	0.249692	6.94464	0.321573	2.7959	0.0487073	0.841585	8
ENSRNOG00000059593	Cetn2	0.0745245	12.4991	0.103698	3.64375	0.494075	1
ENSRNOG00000048563	Cetn3	0.11258	9.43166	0.15391	3.23751	0.328195	1
ENSRNOG00000050877	Cetn3	0.0960271	9.30721	0.132283	3.21835	0.40405	1
ENSRNOG00000034221	Cfap126	0.0646925	5.47605	0.0904368	2.45313	0.625652	1	2
ENSRNOG00000012301	Cfap161	0.0227264	1.02753	0.0324202	0.0391868	1	1
ENSRNOG00000042179	Cfap20	0.0105753	10.592	0.0151768	3.40491	0.91978	1
ENSRNOG00000009061	Cfap206	0.164346	2.19549	0.21952	1.13454	0.390907	1	5
ENSRNOG00000003901	Cfap36	0.0474671	56.363	0.066905	5.81668	0.626196	1	1
ENSRNOG00000036585	Cfap43	0.227988	15.3664	0.296296	3.94171	0.0463356	0.820359	5
ENSRNOG00000028077	Cfap44	0.00375162	2.91251	0.00540232	1.54226	1	1	2
ENSRNOG00000008492	Cfap45	0.145531	2.50193	0.196017	1.32304	0.366237	1	2
ENSRNOG00000005953	Cfap46	0.10947	1.92404	0.149871	0.944135	0.550786	1	2
ENSRNOG00000027374	Cfap46	0.107955	8.07371	0.147899	3.01323	0.379611	1
ENSRNOG00000037718	Cfap52	0.114923	2.01913	0.156944	1.01374	0.501903	1	11
ENSRNOG00000014585	Cfap53	-0.0559537	1.47196	-0.0785466	0.557742	0.763397	1
ENSRNOG00000029837	Cfap54	0.103582	2.21187	0.142194	1.14527	0.557291	1	5
ENSRNOG00000007037	Cfap57	0.284225	1.83814	0.360898	0.878249	0.134915	1	5
ENSRNOG00000006114	Cfap69	0.145366	10.4497	0.195809	3.38539	0.211465	1
ENSRNOG00000007046	Cfap70	0.142286	5.72675	0.191924	2.51772	0.255848	1
ENSRNOG00000023627	Cfap74	0.0175109	1.24986	0.0250442	0.321769	0.946565	1	2
ENSRNOG00000032192	Cfap97	-0.0136699	4.14775	-0.0195879	2.05233	0.9334	1	4
ENSRNOG00000058434	Cfap99	-0.0121493	4.30461	-0.017422	2.10588	0.978419	1	9
ENSRNOG00000051158	Cfb	-0.0038079	31.6319	-0.0054832	4.98331	0.968786	1	4
ENSRNOG00000019326	Cfdp1	0.0304112	22.1416	0.0432202	4.46869	0.762425	1
ENSRNOG00000030715	Cfh	0.275674	21.8436	0.351259	4.44914	0.014885	0.419878	1
ENSRNOG00000020660	Cfl1	0.0120167	175.259	0.0172331	7.45334	0.899166	1
ENSRNOG00000045892	Cfl2	0.0466238	30.1606	0.065743	4.91459	0.648558	1
ENSRNOG00000012473	Cflar	0.0648368	10.3563	0.0906323	3.37244	0.553987	1
ENSRNOG00000025811	Cfp	0.0191267	4.17608	0.0273335	2.06215	0.867793	1
ENSRNOG00000009269	Cga	-0.0289188	53.9308	-0.0411291	5.75304	0.775892	1	8
ENSRNOG00000000718	Cggbp1	0.0514545	36.7047	0.0723865	5.19789	0.605126	1
ENSRNOG00000020952	Cgn	0.131892	3.51937	0.178736	1.81532	0.358501	1	2
ENSRNOG00000054080	Cgnl1	0.0592966	8.85454	0.0831065	3.14642	0.594695	1
ENSRNOG00000007923	Cgref1	-0.0324169	7.19111	-0.0460257	2.84622	0.777841	1
ENSRNOG00000010178	Cgrrf1	0.0280511	5.95091	0.0399119	2.57311	0.835822	1
ENSRNOG00000019141	Ch25h	0.0507036	7.11126	0.0713558	2.83011	0.66848	1	4
ENSRNOG00000014387	Chac1	-0.0578627	8.47677	-0.0811524	3.08351	0.655849	1	1
ENSRNOG00000001531	Chac2	-0.00089749	1.93089	-0.00129422	0.949269	1	1	6
ENSRNOG00000003304	Chad	-0.197797	1.16183	-0.260383	0.216397	0.356479	1
ENSRNOG00000024631	Chadl	0.106134	3.72637	0.145526	1.89777	0.467211	1	2
ENSRNOG00000046479	Chaf1a	-0.206818	2.24859	-0.271208	1.16902	0.228975	1	0
ENSRNOG00000000112	Champ1	0.0531932	9.58279	0.0747702	3.26045	0.649908	1
ENSRNOG00000009297	Chchd1	0.0131729	6.74847	0.0188804	2.75456	0.940598	1
ENSRNOG00000028356	Chchd10	0.0649057	32.3722	0.0907257	5.01668	0.522594	1
ENSRNOG00000051180	Chchd2	-0.0828931	32.6401	-0.114891	5.02857	0.421919	1
ENSRNOG00000013211	Chchd3	-0.00645054	15.2647	-0.00927627	3.93213	0.955151	1
ENSRNOG00000033038	Chchd4	-0.0492323	2.6361	-0.0693341	1.3984	0.782231	1
ENSRNOG00000022466	Chchd4	-0.0845621	6.6727	-0.117113	2.73827	0.498515	1
ENSRNOG00000018491	Chchd5	0.107373	4.33151	0.147141	2.11487	0.403963	1
ENSRNOG00000060248	Chchd6	0.0717032	8.12421	0.0999054	3.02223	0.546033	1
ENSRNOG00000031769	Chchd7	-0.10513	2.41751	-0.144216	1.27352	0.526663	1
ENSRNOG00000014434	Chd1	0.0624321	41.6109	0.0873706	5.37889	0.528628	1	1
ENSRNOG00000017669	Chd1l	-0.0709182	2.12397	-0.0988483	1.08676	0.675954	1	9
ENSRNOG00000012716	Chd2	0.0199396	69.9817	0.0284837	6.12891	0.835491	1
ENSRNOG00000009722	Chd3	-0.0444898	87.0764	-0.0627983	6.44421	0.647112	1
ENSRNOG00000018309	Chd4	0.0402638	139.278	0.0569495	7.12183	0.674848	1
ENSRNOG00000011268	Chd5	-0.040127	102.104	-0.0567597	6.6739	0.678024	1
ENSRNOG00000016744	Chd6	0.0158224	55	0.0226482	5.78136	0.873244	1
ENSRNOG00000006689	Chd7	0.0511714	19.7393	0.0719979	4.303	0.626899	1
ENSRNOG00000025011	Chd8	-0.0297258	37.9391	-0.0422602	5.24561	0.76238	1
ENSRNOG00000049302	Chd9	0.00304173	44.0255	0.00438163	5.46027	0.978383	1
ENSRNOG00000015859	Chdh	0.0508568	6.7138	0.071566	2.74713	0.666326	1	1
ENSRNOG00000031896	Chek1	0.00493576	24.935	0.00710328	4.6401	0.966089	1
ENSRNOG00000012323	Cherp	-0.10584	10.5031	-0.145143	3.39275	0.354739	1
ENSRNOG00000037430	Chfr	-0.0563743	6.4737	-0.0791211	2.69459	0.657152	1
ENSRNOG00000052549	Chga	0.0204998	64.9614	0.0292759	6.02151	0.834319	1
ENSRNOG00000021269	Chgb	0.0295477	120.345	0.0420106	6.91103	0.759182	1
ENSRNOG00000053272	Chi3l1	0.676255	32.4258	0.745241	5.01907	1.81077e-07	1.60321e-05	8
ENSRNOG00000037919	Chic1	0.091826	11.5064	0.126743	3.52437	0.406084	1
ENSRNOG00000002267	Chic2	0.108345	4.79128	0.148407	2.26041	0.370335	1	1
ENSRNOG00000050181	Chid1	0.19078	16.0542	0.251907	4.00488	0.0893494	1	2
ENSRNOG00000019351	Chid1	0.185267	16.0868	0.245212	4.0078	0.0979725	1
ENSRNOG00000016791	Chka	-0.0799041	38.9657	-0.110903	5.28413	0.433219	1	1
ENSRNOG00000011404	Chkb	0.0318059	13.2967	0.0451716	3.73299	0.758245	1
ENSRNOG00000045771	Chl1	0.0525259	35.4591	0.0738557	5.14808	0.604221	1
ENSRNOG00000000161	Chm	-0.0053961	10.016	-0.007764	3.32424	0.989437	1
ENSRNOG00000016001	Chmp1a	0.010391	22.8157	0.0149137	4.51195	0.919106	1
ENSRNOG00000043328	Chmp2a	0.0366803	19.3478	0.0519711	4.2741	0.726838	1
ENSRNOG00000040257	Chmp2b	-0.00699468	20.2549	-0.0100561	4.3402	0.950974	1
ENSRNOG00000007356	Chmp3	0.0756921	11.2841	0.105265	3.49622	0.49725	1
ENSRNOG00000034071	Chmp4bl1	-0.106522	25.8465	-0.146033	4.6919	0.30921	1
ENSRNOG00000008672	Chmp5	0.011133	32.3901	0.0159727	5.01748	0.908989	1
ENSRNOG00000004014	Chmp6	0.137097	5.08213	0.185355	2.34543	0.286778	1
ENSRNOG00000016939	Chmp7	0.00285599	31.1031	0.00411445	4.95899	0.978308	1
ENSRNOG00000017939	Chn1	0.0285109	27.3183	0.040557	4.77179	0.78191	1
ENSRNOG00000009411	Chn2	0.00284965	9.50165	0.00410533	3.24818	1	1
ENSRNOG00000001915	Chodl	0.186398	3.01712	0.246588	1.59317	0.237076	1	6
ENSRNOG00000026643	Chordc1	0.0128082	33.5694	0.0183609	5.06907	0.896857	1
ENSRNOG00000004742	Chp1	0.0764095	21.5983	0.106227	4.43285	0.469123	1
ENSRNOG00000020038	Chpf	-0.0108174	44.7082	-0.0155224	5.48247	0.915307	1
ENSRNOG00000010466	Chpf2	-0.0455126	35.2723	-0.0642104	5.14046	0.653493	1
ENSRNOG00000058271	Chpt1	0.0483493	12.2178	0.0681195	3.61092	0.673933	1
ENSRNOG00000009103	Chrac1	0.0257539	2.11545	0.0366847	1.08096	0.925824	1
ENSRNOG00000001750	Chrd	-0.0841192	2.14568	-0.116523	1.10143	0.612841	1	2
ENSRNOG00000046972	Chrm2	-0.0801746	1.79587	-0.111264	0.844682	0.60174	1	3
ENSRNOG00000049410	Chrm3	0.018201	2.92549	0.0260224	1.54868	0.912931	1	2
ENSRNOG00000017556	Chrm4	-0.0419557	1.32258	-0.059294	0.403356	0.896895	1	0
ENSRNOG00000006397	Chrm5	-0.0638537	3.8808	-0.0892998	1.95636	0.639808	1	3
ENSRNOG00000011202	Chrna4	-0.267431	7.00261	-0.341907	2.80789	0.0363988	0.740724	3
ENSRNOG00000010853	Chrna7	0.0671265	7.84408	0.0937312	2.9716	0.566174	1
ENSRNOG00000014698	Chrnb1	-0.0198407	1.39794	-0.0283438	0.483301	1	1	0
ENSRNOG00000020778	Chrnb2	-0.0712758	11.612	-0.0993299	3.53754	0.509478	1
ENSRNOG00000003777	Chrne	-0.319398	1.29051	-0.39988	0.367944	0.184414	1	1
ENSRNOG00000007989	Chst1	-0.0502117	29.4519	-0.0706801	4.88029	0.619366	1
ENSRNOG00000012815	Chst10	-0.00456467	22.6604	-0.00657044	4.5021	0.969747	1
ENSRNOG00000008885	Chst11	0.00769032	6.99718	0.0110523	2.80677	0.956766	1
ENSRNOG00000001252	Chst12	-0.0937323	3.56516	-0.12926	1.83397	0.492202	1	2
ENSRNOG00000016267	Chst15	0.177378	3.17726	0.235578	1.66778	0.241924	1	6
ENSRNOG00000047734	Chst2	-0.0501847	15.8947	-0.070643	3.99047	0.633449	1
ENSRNOG00000000572	Chst3	-0.0946238	4.58575	-0.130435	2.19716	0.487526	1	1
ENSRNOG00000004258	Chst7	-0.00579144	1.21059	-0.00833118	0.275707	1	1	6
ENSRNOG00000022919	Chst8	-0.00697151	5.4322	-0.0100229	2.44154	0.982178	1
ENSRNOG00000012698	Chsy1	0.0888009	35.6572	0.12274	5.15612	0.385814	1
ENSRNOG00000050152	Chsy3	-0.0631111	3.95238	-0.0882924	1.98272	0.664905	1
ENSRNOG00000047935	Chsy3	-0.328878	1.20833	-0.410209	0.273013	0.148846	1	3
ENSRNOG00000019174	Chtf18	-0.0736	1.7989	-0.102457	0.847115	0.676321	1	2
ENSRNOG00000047246	Chtf8	-0.109594	14.6289	-0.150032	3.87075	0.320693	1
ENSRNOG00000012760	Chtop	0.00935374	38.602	0.0134319	5.2706	0.924708	1
ENSRNOG00000058457	Chtopl1	-0.0292793	12.9558	-0.0416346	3.69553	0.798206	1
ENSRNOG00000022485	Chuk	0.00565204	27.0395	0.00813122	4.757	0.956366	1
ENSRNOG00000007336	Churc1	0.0374656	2.16123	0.0530635	1.11185	0.855056	1	2
ENSRNOG00000012638	Ciao1	-0.0716844	12.9561	-0.0998802	3.69556	0.515176	1
ENSRNOG00000016234	Ciapin1	0.00874686	14.2049	0.0125642	3.82832	0.934545	1
ENSRNOG00000042717	Ciart	-0.121468	1.61785	-0.165389	0.69408	0.499192	1	11
ENSRNOG00000033498	Cib1	-0.136206	3.1686	-0.184225	1.66385	0.336988	1
ENSRNOG00000059834	Cib2	-0.101688	4.55712	-0.139716	2.18812	0.409978	1
ENSRNOG00000056118	Cic	-0.0859664	24.3552	-0.118979	4.60616	0.409664	1
ENSRNOG00000029911	Cilp	0.219037	2.47688	0.285742	1.30852	0.181057	1	4
ENSRNOG00000008035	Cinp	0.0763297	6.81219	0.10612	2.76812	0.504584	1
ENSRNOG00000011111	Cipc	0.0864082	13.4632	0.119566	3.75095	0.440294	1
ENSRNOG00000018719	Cir1	0.128598	8.69669	0.174531	3.12047	0.27332	1
ENSRNOG00000015999	Cirbp	0.0118275	20.1653	0.0169633	4.3338	0.915104	1
ENSRNOG00000020333	Cirh1a	0.0852941	9.85519	0.118086	3.30088	0.451821	1
ENSRNOG00000000610	Cisd1	-0.0807605	14.8757	-0.112047	3.89489	0.452469	1
ENSRNOG00000048258	Cisd2	0.0721081	39.0392	0.10045	5.28685	0.473836	1
ENSRNOG00000036894	Cisd3	-0.06215	4.20165	-0.0869875	2.07095	0.659659	1
ENSRNOG00000029543	Cish	-0.0245573	2.15306	-0.0350007	1.10639	0.926533	1	4
ENSRNOG00000001143	Cit	-0.183885	25.0434	-0.243528	4.64636	0.0894849	1	2
ENSRNOG00000003189	Cited1	0.00924256	12.7761	0.0132729	3.67538	0.923667	1	1
ENSRNOG00000056940	Cited2	0.00688182	18.6707	0.00989436	4.22271	0.929583	1	1
ENSRNOG00000013442	Ciz1	0.0646714	16.8473	0.0904082	4.07444	0.541048	1
ENSRNOG00000008016	Ckap4	-0.0464071	7.2121	-0.0654442	2.85042	0.724772	1
ENSRNOG00000016067	Ckap5	0.0918016	65.0085	0.126711	6.02256	0.3594	1
ENSRNOG00000010872	Ckb	-0.00187508	160.779	-0.00270264	7.32893	0.984724	1
ENSRNOG00000014573	Ckmt1b	-0.020591	43.1185	-0.0294048	5.43024	0.832652	1
ENSRNOG00000042561	Cks1b	0.0505291	3.2388	0.0711161	1.69546	0.658623	1	1
ENSRNOG00000032516	Cks1l	0.1192	1.11986	0.162468	0.16332	0.509148	1
ENSRNOG00000014130	Cks2	-0.520814	1.32126	-0.604843	0.401913	0.0258007	0.603342	1
ENSRNOG00000002376	Clasp1	-0.0130603	45.0166	-0.01872	5.49239	0.895008	1
ENSRNOG00000009161	Clasp2	0.0579686	115.34	0.0812968	6.84975	0.551738	1
ENSRNOG00000046000	Clasrp	-0.0144333	19.8458	-0.0206741	4.31076	0.897964	1
ENSRNOG00000020360	Clcc1	0.115313	13.0199	0.157449	3.70265	0.300208	1
ENSRNOG00000018752	Clcf1	0.0738479	5.39436	0.10279	2.43145	0.527586	1	1
ENSRNOG00000001742	Clcn2	0.0566856	10.0633	0.0795461	3.33103	0.616397	1
ENSRNOG00000050854	Clcn2	0.0524674	9.99535	0.0737755	3.32126	0.642653	1
ENSRNOG00000010682	Clcn3	-0.00678431	50.1359	-0.00975463	5.64777	0.94689	1
ENSRNOG00000003533	Clcn4	0.058685	17.3374	0.0822734	4.11581	0.586966	1
ENSRNOG00000002862	Clcn5	0.030939	9.33926	0.043959	3.22331	0.789322	1
ENSRNOG00000008345	Clcn6	-0.145699	21.5577	-0.196228	4.43013	0.173506	1	3
ENSRNOG00000016976	Clcn7	-0.0567751	19.138	-0.0796684	4.25837	0.587919	1
ENSRNOG00000009897	Clcnkb	-1.1592	2.09788	-1.1105	1.06893	7.4034e-07	5.96831e-05	3
ENSRNOG00000010085	Cldn10	0.161974	4.24257	0.216578	2.08494	0.261982	1	10
ENSRNOG00000010263	Cldn11	0.117814	23.719	0.16068	4.56797	0.277494	1	6
ENSRNOG00000039862	Cldn12	0.1144	14.2076	0.156267	3.8286	0.30175	1
ENSRNOG00000001419	Cldn15	-0.450536	1.77679	-0.536586	0.82927	0.026097	0.605547	1
ENSRNOG00000001476	Cldn4	-0.21273	2.80764	-0.278259	1.48936	0.211427	1	1
ENSRNOG00000045811	Cldn5	-0.0838499	11.2504	-0.116165	3.4919	0.452556	1
ENSRNOG00000003654	Cldn9	-0.178561	3.21344	-0.237026	1.68412	0.209713	1	7
ENSRNOG00000001657	Cldnd1	0.00996605	23.5044	0.0143068	4.55486	0.924631	1
ENSRNOG00000018715	Clec10a	0.166726	1.03348	0.222466	0.0475046	0.394201	1
ENSRNOG00000019138	Clec11a	-0.194675	1.75766	-0.256618	0.813656	0.288108	1	7
ENSRNOG00000022697	Clec14a	-0.0186297	1.75246	-0.0266297	0.809385	1	1	1
ENSRNOG00000057378	Clec16a	-0.0386766	9.60045	-0.0547465	3.2631	0.731635	1
ENSRNOG00000055966	Clec2d	-0.169861	1.16017	-0.226338	0.214336	0.476449	1	1
ENSRNOG00000059890	Clec2d2	0.00831703	1.72463	0.0119493	0.786289	0.956817	1	1
ENSRNOG00000059538	Clec2g	-0.0817086	31.3489	-0.113312	4.97034	0.42886	1	4
ENSRNOG00000029644	Clec2l	-0.0925562	7.36409	-0.127707	2.88051	0.427111	1	3
ENSRNOG00000010018	Clec4a3	-0.0245685	1.09832	-0.0350165	0.1353	0.882908	1
ENSRNOG00000010181	Clec4d	0.416401	1.11434	0.502229	0.156193	0.0762424	1
ENSRNOG00000029682	Clic1	-0.0266269	33.3973	-0.037912	5.06166	0.795943	1
ENSRNOG00000015184	Clic3	0.0244078	8.70813	0.0347901	3.12236	0.834053	1
ENSRNOG00000018109	Clic4	-0.0623434	56.4868	-0.0872502	5.81984	0.531133	1
ENSRNOG00000047218	Clic5	-0.160343	1.32389	-0.214552	0.404787	0.401056	1	3
ENSRNOG00000026870	Clic6	0.314549	6.55234	0.394567	2.71201	0.0189544	0.492556	4
ENSRNOG00000005406	Clint1	0.076471	28.6139	0.106309	4.83864	0.453718	1
ENSRNOG00000001247	Clip1	-0.0139069	32.5511	-0.0199252	5.02464	0.890965	1
ENSRNOG00000021611	Clip2	0.0135637	64.8758	0.0194367	6.01961	0.890187	1
[truncated: 13,319 more rows]
