# Supplementary material for: Polycomb represses a gene network controlling puberty via modulation of histone demethylase Kdm6b expression
Source: Sci Rep. 2021 Jan 21;11:1996. doi: 10.1038/s41598-021-81689-4 (PMC7819995; doi:10.1038/s41598-021-81689-4)
Supplement: Supplementary file 12 — Supplementary Table S6. [file 41598_2021_81689_MOESM12_ESM.xlsx]

## Sheet: Sheet1
Antibodies used for ChIP assay
Target	Host	Source	Catalog #	Use	Amount
EED	Mouse	Milipore	05-1320	ChiP	2 ug
H3K27me3	Rabbit	Active Motif	39155	ChiP	2 ug
